# Supplementary material for: Bayesian Spatiotemporal Modeling of Routinely Collected Data to Assess the Effect of Health Programs in Malaria Incidence During Pregnancy in Burkina Faso
Source: Sci Rep. 2020 Feb 14;10:2618. doi: 10.1038/s41598-020-58899-3 (PMC7021681; doi:10.1038/s41598-020-58899-3)
Supplement: Supplementary file 9 — Supplementary Table S3 [file 41598_2020_58899_MOESM9_ESM.xlsx]

## Sheet: Feuil1
Commune	Year	Case Count of Malaria and 95% Interval of Credibility, n (95%CrI)
		January	February	March	April	May	June	July	August	September	October	November	December
Absouya	2015	25 (19, 32)	28 (21, 36)	25 (19, 32)	26 (19, 33)	20 (15, 26)	19 (15, 26)	23 (17, 30)	47 (36, 61)	50 (38, 65)	48 (37, 63)	39 (30, 51)	23 (17, 30)
Absouya	2016	29 (22, 38)	29 (22, 38)	26 (19, 33)	27 (21, 36)	22 (17, 29)	33 (25, 43)	54 (41, 71)	83 (63, 108)	89 (68, 116)	83 (64, 108)	63 (48, 82)	48 (37, 63)
Absouya	2017	55 (42, 71)	54 (41, 71)	47 (36, 61)	40 (30, 52)	35 (27, 46)	40 (30, 52)	62 (47, 81)	98 (75, 129)	101 (77, 131)	91 (70, 119)	68 (52, 89)	43 (32, 56)
Andemtenga	2015	63 (49, 79)	70 (56, 89)	62 (49, 78)	64 (51, 81)	51 (40, 64)	49 (39, 62)	58 (46, 74)	118 (94, 149)	127 (101, 159)	120 (95, 151)	101 (80, 128)	58 (45, 73)
Andemtenga	2016	75 (59, 95)	74 (59, 94)	66 (52, 83)	70 (55, 88)	56 (44, 71)	85 (67, 107)	139 (110, 175)	211 (168, 265)	232 (184, 292)	211 (168, 265)	168 (133, 211)	125 (99, 157)
Andemtenga	2017	142 (112, 178)	141 (112, 177)	121 (96, 152)	103 (82, 130)	91 (72, 114)	103 (82, 130)	160 (127, 201)	253 (201, 318)	262 (209, 329)	233 (186, 293)	182 (145, 228)	111 (87, 140)
Arbolle	2015	35 (27, 45)	39 (30, 50)	35 (27, 45)	36 (28, 46)	29 (22, 37)	27 (21, 35)	32 (25, 42)	67 (52, 86)	70 (54, 89)	68 (53, 87)	55 (42, 70)	31 (24, 40)
Arbolle	2016	41 (32, 53)	41 (32, 53)	36 (28, 47)	39 (30, 50)	31 (24, 41)	47 (36, 60)	77 (60, 99)	118 (92, 152)	125 (97, 160)	119 (92, 153)	88 (68, 113)	67 (52, 86)
Arbolle	2017	78 (61, 101)	77 (60, 99)	67 (52, 86)	56 (44, 73)	50 (39, 65)	56 (44, 72)	89 (69, 114)	142 (110, 182)	142 (110, 181)	132 (102, 169)	96 (74, 124)	59 (45, 76)
Aribinda	2015	89 (71, 112)	99 (79, 124)	89 (71, 112)	91 (73, 114)	72 (57, 90)	61 (48, 76)	69 (55, 86)	180 (145, 224)	200 (160, 250)	188 (150, 234)	122 (98, 153)	75 (60, 94)
Aribinda	2016	108 (86, 135)	106 (85, 133)	95 (76, 119)	101 (81, 126)	80 (64, 101)	106 (84, 132)	165 (132, 205)	320 (257, 397)	363 (291, 452)	322 (258, 400)	200 (160, 249)	161 (128, 200)
Aribinda	2017	204 (163, 254)	200 (160, 249)	176 (141, 220)	148 (118, 185)	131 (104, 163)	129 (103, 162)	192 (154, 240)	389 (313, 484)	415 (333, 516)	362 (290, 452)	218 (174, 271)	145 (115, 181)
Bagare	2015	8 (6, 11)	9 (6, 13)	8 (6, 11)	8 (6, 11)	7 (5, 9)	6 (4, 8)	7 (5, 10)	15 (11, 21)	16 (12, 22)	16 (11, 22)	12 (9, 17)	7 (5, 10)
Bagare	2016	9 (7, 13)	10 (7, 13)	8 (6, 12)	9 (6, 12)	7 (5, 10)	10 (7, 14)	17 (12, 23)	27 (19, 37)	29 (21, 40)	28 (20, 38)	20 (15, 28)	16 (11, 22)
Bagare	2017	18 (13, 25)	18 (13, 25)	15 (11, 21)	13 (9, 18)	12 (8, 16)	12 (9, 17)	20 (14, 27)	33 (24, 45)	33 (24, 45)	31 (22, 42)	22 (16, 30)	14 (10, 19)
Bagassi	2015	21 (16, 28)	24 (18, 31)	21 (16, 28)	22 (17, 29)	18 (14, 24)	18 (14, 24)	22 (17, 29)	39 (30, 51)	41 (31, 53)	39 (29, 51)	37 (28, 48)	22 (16, 29)
Bagassi	2016	25 (19, 33)	25 (19, 32)	22 (17, 29)	24 (18, 31)	20 (15, 27)	31 (24, 41)	52 (40, 68)	68 (52, 89)	74 (56, 97)	67 (51, 88)	59 (45, 78)	47 (35, 61)
Bagassi	2017	47 (36, 62)	46 (35, 61)	40 (31, 53)	35 (26, 45)	32 (25, 43)	37 (28, 48)	60 (45, 78)	81 (62, 107)	83 (63, 108)	75 (57, 98)	65 (49, 84)	41 (31, 54)
Bagre	2015	71 (57, 90)	80 (63, 101)	71 (56, 90)	75 (59, 94)	64 (50, 80)	61 (48, 76)	75 (60, 95)	134 (107, 169)	142 (113, 178)	134 (106, 168)	117 (93, 147)	72 (57, 91)
Bagre	2016	86 (68, 107)	85 (67, 107)	78 (62, 98)	82 (65, 103)	71 (56, 89)	106 (85, 133)	179 (143, 224)	240 (190, 300)	254 (203, 317)	239 (191, 300)	194 (155, 244)	158 (126, 198)
Bagre	2017	162 (129, 204)	163 (129, 204)	140 (111, 175)	120 (96, 151)	114 (91, 143)	129 (103, 162)	210 (167, 264)	292 (233, 366)	296 (236, 370)	265 (211, 331)	213 (170, 265)	139 (110, 176)
Bakata	2015	35 (27, 46)	39 (30, 51)	34 (26, 44)	36 (28, 46)	30 (23, 38)	30 (23, 39)	34 (26, 44)	65 (50, 84)	69 (54, 90)	66 (51, 85)	58 (45, 75)	34 (26, 44)
Bakata	2016	42 (32, 54)	41 (32, 53)	36 (28, 47)	39 (30, 50)	34 (26, 43)	51 (40, 67)	81 (63, 105)	116 (90, 149)	124 (96, 159)	115 (89, 148)	95 (74, 123)	74 (57, 95)
Bakata	2017	79 (61, 102)	77 (59, 99)	67 (52, 86)	57 (44, 73)	53 (41, 69)	62 (48, 80)	94 (72, 120)	140 (108, 180)	140 (109, 180)	128 (99, 165)	103 (80, 133)	66 (51, 85)
Balavé	2015	20 (15, 26)	22 (17, 29)	20 (15, 26)	20 (15, 27)	16 (12, 21)	15 (11, 20)	19 (14, 26)	37 (28, 49)	38 (28, 50)	37 (28, 50)	33 (25, 43)	20 (15, 27)
Balavé	2016	23 (17, 31)	23 (17, 31)	20 (15, 27)	22 (16, 29)	18 (13, 24)	26 (19, 34)	45 (34, 60)	65 (49, 86)	67 (50, 88)	65 (49, 86)	53 (40, 70)	44 (33, 58)
Balavé	2017	44 (33, 58)	44 (33, 58)	38 (28, 50)	32 (24, 42)	28 (21, 38)	31 (23, 41)	52 (39, 69)	78 (58, 103)	76 (57, 100)	72 (54, 95)	58 (43, 76)	38 (29, 51)
Bama	2015	66 (52, 84)	72 (57, 91)	65 (51, 82)	68 (53, 85)	57 (45, 72)	59 (46, 74)	72 (57, 91)	116 (92, 145)	120 (96, 151)	119 (94, 150)	115 (91, 144)	70 (55, 88)
Bama	2016	79 (62, 99)	76 (60, 96)	68 (54, 86)	73 (58, 93)	64 (50, 80)	102 (81, 128)	174 (138, 218)	211 (168, 265)	219 (175, 275)	210 (167, 263)	189 (150, 238)	155 (123, 194)
Bama	2017	152 (120, 190)	146 (116, 183)	127 (101, 159)	107 (85, 135)	104 (82, 130)	125 (99, 156)	200 (159, 252)	252 (199, 316)	251 (200, 314)	235 (187, 294)	208 (166, 261)	137 (108, 173)
Bana	2015	12 (9, 16)	13 (10, 18)	12 (9, 16)	12 (9, 17)	10 (8, 14)	10 (7, 14)	12 (9, 17)	22 (16, 29)	23 (17, 31)	22 (16, 29)	20 (15, 27)	12 (9, 16)
Bana	2016	14 (10, 19)	14 (10, 19)	12 (9, 17)	13 (10, 18)	11 (8, 16)	17 (13, 23)	29 (21, 39)	38 (28, 52)	41 (30, 56)	38 (28, 52)	33 (24, 44)	26 (19, 35)
Bana	2017	26 (19, 36)	26 (19, 35)	23 (17, 30)	19 (14, 26)	18 (14, 25)	21 (15, 28)	33 (24, 45)	46 (34, 62)	46 (34, 62)	42 (31, 56)	35 (25, 47)	23 (17, 31)
Bane	2015	51 (40, 66)	57 (44, 73)	51 (40, 66)	53 (42, 68)	45 (35, 58)	44 (35, 57)	55 (43, 70)	97 (76, 124)	101 (79, 129)	97 (76, 124)	86 (67, 110)	52 (41, 67)
Bane	2016	62 (48, 79)	61 (48, 78)	54 (42, 69)	58 (45, 74)	50 (39, 64)	77 (60, 98)	130 (102, 165)	171 (134, 219)	187 (146, 238)	169 (132, 214)	142 (112, 181)	114 (89, 145)
Bane	2017	117 (92, 150)	116 (91, 148)	100 (78, 128)	86 (67, 110)	82 (64, 104)	92 (72, 118)	151 (118, 192)	208 (163, 264)	210 (165, 267)	189 (148, 240)	154 (120, 196)	100 (78, 129)
Banfora	2015	162 (130, 200)	172 (139, 213)	155 (125, 191)	166 (135, 206)	157 (127, 194)	169 (136, 209)	190 (153, 234)	280 (228, 344)	284 (231, 349)	273 (221, 336)	292 (237, 360)	199 (160, 245)
Banfora	2016	195 (158, 241)	189 (153, 233)	167 (135, 206)	183 (148, 225)	178 (144, 220)	295 (239, 363)	458 (373, 562)	506 (412, 620)	524 (428, 642)	494 (401, 609)	476 (388, 584)	437 (355, 537)
Banfora	2017	377 (306, 463)	362 (295, 447)	311 (253, 383)	273 (221, 335)	289 (235, 354)	366 (297, 450)	533 (433, 654)	620 (505, 760)	607 (494, 744)	557 (453, 685)	527 (429, 646)	394 (319, 487)
Banh	2015	21 (15, 28)	23 (17, 31)	21 (16, 27)	21 (16, 28)	16 (12, 22)	14 (11, 19)	16 (12, 21)	41 (31, 54)	44 (34, 59)	43 (32, 56)	30 (23, 40)	18 (14, 24)
Banh	2016	25 (18, 33)	24 (18, 32)	22 (16, 29)	23 (17, 31)	18 (14, 24)	24 (18, 32)	38 (28, 50)	73 (55, 96)	80 (60, 106)	75 (56, 98)	49 (37, 65)	39 (30, 52)
Banh	2017	46 (35, 61)	46 (35, 61)	40 (30, 53)	33 (25, 44)	29 (22, 38)	29 (22, 39)	43 (33, 57)	87 (66, 115)	91 (69, 120)	82 (62, 108)	53 (40, 70)	34 (26, 46)
Bani	2015	54 (42, 69)	60 (47, 76)	54 (42, 69)	55 (43, 70)	43 (33, 54)	37 (29, 48)	43 (33, 54)	105 (83, 133)	117 (92, 148)	109 (86, 138)	75 (59, 96)	45 (35, 57)
Bani	2016	65 (51, 82)	63 (50, 81)	57 (44, 72)	60 (47, 76)	48 (37, 61)	64 (50, 82)	101 (80, 128)	188 (148, 238)	213 (168, 269)	192 (151, 243)	124 (98, 158)	96 (76, 122)
Bani	2017	122 (96, 155)	121 (95, 153)	105 (83, 133)	88 (69, 112)	77 (60, 98)	78 (61, 99)	117 (92, 149)	227 (179, 286)	244 (192, 308)	214 (169, 270)	135 (107, 171)	86 (67, 109)
Banzon	2015	24 (18, 32)	27 (20, 35)	24 (18, 31)	25 (19, 33)	21 (16, 28)	22 (17, 29)	26 (20, 35)	43 (32, 56)	43 (33, 57)	42 (32, 55)	42 (31, 54)	27 (21, 36)
Banzon	2016	29 (22, 38)	28 (21, 38)	25 (19, 33)	27 (20, 36)	24 (18, 31)	39 (29, 51)	64 (49, 84)	78 (59, 102)	79 (60, 103)	75 (57, 99)	69 (52, 90)	60 (45, 79)
Banzon	2017	55 (42, 73)	54 (41, 70)	47 (35, 61)	40 (30, 53)	38 (29, 50)	48 (36, 63)	74 (56, 98)	93 (71, 122)	90 (68, 118)	84 (63, 110)	76 (58, 99)	54 (41, 71)
Baraboule	2015	38 (29, 49)	42 (32, 54)	38 (29, 49)	39 (30, 50)	30 (23, 38)	25 (20, 33)	29 (22, 37)	75 (58, 97)	83 (64, 107)	78 (60, 101)	53 (41, 68)	33 (25, 42)
Baraboule	2016	45 (35, 58)	45 (35, 58)	40 (31, 52)	43 (33, 56)	33 (26, 43)	44 (34, 57)	68 (53, 87)	135 (105, 173)	151 (117, 193)	138 (107, 178)	86 (67, 111)	70 (54, 90)
Baraboule	2017	86 (66, 110)	85 (65, 109)	74 (57, 95)	62 (48, 80)	54 (42, 69)	54 (41, 69)	79 (61, 102)	162 (126, 208)	172 (133, 220)	153 (119, 197)	94 (73, 121)	63 (48, 81)
Barani	2015	53 (41, 67)	59 (46, 75)	53 (42, 67)	54 (42, 69)	42 (33, 54)	38 (30, 48)	46 (36, 58)	101 (79, 128)	106 (83, 133)	102 (80, 129)	80 (63, 101)	47 (37, 60)
Barani	2016	63 (49, 80)	62 (49, 79)	55 (43, 70)	58 (46, 74)	47 (37, 59)	65 (51, 83)	109 (86, 138)	178 (141, 225)	191 (150, 241)	179 (141, 226)	131 (103, 166)	102 (80, 129)
Barani	2017	119 (94, 151)	117 (92, 149)	101 (80, 128)	85 (67, 107)	76 (59, 96)	79 (62, 100)	126 (99, 160)	216 (170, 274)	217 (171, 274)	200 (158, 252)	141 (111, 179)	90 (70, 114)
Barga	2015	29 (22, 38)	32 (25, 43)	29 (22, 38)	30 (23, 39)	23 (18, 30)	20 (15, 27)	23 (18, 30)	57 (44, 75)	61 (47, 80)	59 (45, 77)	43 (33, 56)	26 (20, 34)
Barga	2016	35 (26, 46)	34 (26, 45)	31 (23, 40)	32 (25, 42)	26 (19, 33)	35 (27, 46)	55 (42, 72)	101 (78, 132)	111 (85, 144)	102 (78, 133)	71 (54, 92)	56 (43, 73)
Barga	2017	66 (50, 86)	65 (49, 85)	56 (43, 74)	47 (36, 61)	41 (31, 54)	42 (32, 54)	62 (48, 82)	122 (93, 158)	126 (96, 163)	113 (86, 147)	76 (58, 99)	49 (37, 64)
Barsalogho	2015	96 (76, 120)	109 (87, 136)	96 (76, 120)	99 (79, 123)	77 (62, 97)	68 (54, 85)	80 (64, 100)	189 (152, 235)	206 (165, 257)	192 (154, 239)	138 (111, 172)	82 (65, 102)
Barsalogho	2016	115 (92, 143)	113 (90, 141)	101 (80, 126)	107 (85, 133)	85 (68, 107)	117 (94, 146)	189 (152, 234)	334 (269, 415)	372 (299, 461)	339 (272, 420)	227 (182, 281)	178 (143, 222)
Barsalogho	2017	218 (175, 271)	215 (172, 268)	187 (150, 233)	157 (126, 196)	138 (111, 173)	141 (113, 177)	217 (174, 270)	403 (325, 499)	422 (339, 523)	374 (300, 463)	245 (196, 305)	157 (125, 197)
Bartiébougou	2015	12 (9, 16)	13 (10, 18)	12 (9, 16)	12 (9, 17)	10 (7, 13)	9 (6, 12)	10 (7, 14)	23 (17, 31)	25 (18, 34)	24 (17, 32)	17 (13, 24)	10 (7, 14)
Bartiébougou	2016	14 (10, 19)	14 (10, 19)	13 (9, 17)	13 (10, 18)	11 (8, 15)	15 (11, 20)	24 (18, 33)	41 (30, 56)	46 (33, 62)	42 (31, 57)	29 (21, 40)	22 (16, 30)
Bartiébougou	2017	27 (20, 37)	27 (20, 37)	24 (17, 32)	20 (14, 27)	17 (13, 24)	18 (13, 25)	28 (21, 39)	50 (37, 68)	52 (38, 71)	47 (34, 63)	32 (23, 44)	20 (14, 27)
Baskouré	2015	11 (8, 15)	12 (9, 17)	11 (8, 15)	11 (8, 16)	9 (7, 12)	9 (6, 12)	11 (8, 15)	21 (15, 28)	22 (16, 30)	21 (15, 28)	19 (14, 25)	10 (7, 14)
Baskouré	2016	13 (10, 18)	13 (10, 18)	12 (9, 16)	12 (9, 17)	10 (7, 14)	15 (11, 21)	26 (19, 35)	37 (27, 51)	40 (29, 55)	37 (27, 50)	30 (22, 41)	22 (16, 30)
Baskouré	2017	25 (19, 35)	25 (18, 34)	22 (16, 29)	18 (13, 25)	16 (12, 22)	19 (14, 25)	30 (22, 41)	45 (33, 62)	46 (34, 63)	42 (30, 57)	33 (24, 45)	20 (14, 27)
Bassi	2015	37 (28, 48)	41 (32, 53)	37 (28, 47)	38 (29, 49)	29 (22, 38)	27 (21, 35)	31 (24, 40)	72 (55, 93)	75 (58, 98)	73 (56, 94)	55 (42, 71)	33 (25, 42)
Bassi	2016	44 (34, 57)	44 (34, 56)	39 (30, 50)	41 (31, 53)	32 (25, 42)	46 (36, 60)	73 (56, 94)	126 (97, 162)	137 (106, 177)	128 (100, 165)	90 (69, 116)	71 (55, 92)
Bassi	2017	83 (64, 107)	82 (64, 107)	72 (55, 93)	60 (46, 77)	52 (40, 67)	56 (43, 72)	84 (65, 109)	152 (118, 196)	154 (119, 197)	141 (109, 181)	97 (75, 125)	62 (48, 81)
Batié	2015	39 (30, 50)	43 (33, 55)	38 (29, 48)	42 (32, 54)	44 (34, 56)	49 (38, 63)	48 (37, 62)	66 (51, 85)	72 (56, 92)	71 (55, 92)	71 (55, 92)	56 (43, 72)
Batié	2016	46 (36, 60)	45 (35, 58)	39 (31, 51)	45 (35, 57)	48 (37, 62)	84 (64, 108)	115 (89, 148)	118 (92, 151)	128 (100, 164)	126 (98, 162)	117 (91, 151)	121 (93, 156)
Batié	2017	88 (68, 112)	84 (66, 108)	74 (57, 95)	66 (51, 84)	77 (60, 99)	103 (80, 133)	133 (103, 171)	143 (111, 183)	146 (114, 187)	141 (110, 180)	128 (100, 164)	107 (83, 139)
Beguedo	2015	33 (25, 44)	38 (29, 49)	34 (26, 44)	35 (27, 46)	29 (22, 37)	27 (21, 35)	34 (26, 44)	64 (49, 83)	67 (51, 87)	64 (49, 83)	55 (42, 71)	34 (26, 44)
Beguedo	2016	40 (30, 52)	40 (30, 52)	36 (27, 46)	38 (29, 49)	32 (24, 42)	47 (36, 61)	80 (61, 104)	113 (86, 146)	123 (94, 159)	112 (86, 144)	90 (69, 117)	74 (56, 96)
Beguedo	2017	76 (58, 99)	76 (58, 98)	66 (51, 86)	56 (43, 73)	52 (40, 67)	57 (44, 75)	93 (71, 120)	136 (105, 177)	136 (104, 176)	125 (96, 161)	99 (75, 128)	65 (50, 85)
Bekuy	2015	20 (15, 27)	22 (17, 30)	20 (15, 26)	21 (16, 28)	17 (13, 23)	17 (13, 22)	21 (16, 28)	37 (28, 49)	38 (29, 51)	37 (28, 49)	35 (26, 46)	21 (16, 28)
Bekuy	2016	25 (19, 33)	24 (18, 31)	21 (16, 28)	23 (17, 30)	20 (15, 26)	29 (22, 38)	51 (38, 67)	65 (49, 86)	69 (52, 91)	65 (49, 86)	58 (44, 76)	46 (34, 60)
Bekuy	2017	47 (35, 62)	46 (34, 60)	39 (30, 52)	34 (25, 45)	32 (24, 42)	36 (27, 47)	59 (45, 78)	80 (61, 106)	80 (61, 106)	74 (56, 97)	63 (48, 84)	41 (31, 54)
Bere	2015	28 (21, 36)	31 (24, 41)	27 (21, 36)	29 (22, 38)	24 (18, 31)	23 (18, 31)	28 (22, 37)	52 (40, 68)	55 (42, 71)	52 (40, 68)	45 (34, 58)	27 (21, 36)
Bere	2016	33 (25, 43)	32 (25, 42)	29 (22, 38)	31 (24, 41)	26 (20, 34)	40 (30, 52)	67 (51, 87)	93 (71, 121)	98 (75, 128)	91 (70, 118)	73 (56, 95)	59 (45, 77)
Bere	2017	62 (47, 81)	62 (47, 80)	53 (40, 69)	45 (35, 59)	42 (32, 54)	48 (37, 63)	77 (59, 100)	110 (84, 143)	112 (85, 145)	100 (77, 130)	79 (61, 103)	52 (39, 68)
Bereba	2015	21 (16, 28)	23 (18, 31)	21 (16, 28)	22 (16, 29)	18 (14, 24)	18 (13, 23)	22 (17, 29)	39 (29, 51)	41 (31, 54)	39 (29, 51)	37 (28, 48)	22 (16, 29)
Bereba	2016	26 (19, 34)	25 (19, 33)	22 (17, 29)	24 (18, 31)	20 (15, 27)	30 (23, 40)	52 (40, 69)	68 (52, 90)	74 (56, 97)	68 (51, 89)	60 (45, 79)	48 (36, 63)
Bereba	2017	49 (37, 65)	48 (36, 63)	41 (31, 55)	35 (26, 46)	33 (25, 44)	37 (28, 50)	61 (46, 81)	83 (63, 110)	84 (64, 111)	76 (58, 101)	66 (50, 87)	43 (32, 56)
Beregadougou	2015	9 (7, 13)	10 (7, 14)	9 (6, 12)	9 (7, 13)	9 (6, 12)	9 (7, 13)	11 (8, 15)	16 (11, 22)	16 (12, 22)	16 (11, 22)	16 (12, 22)	11 (8, 15)
Beregadougou	2016	11 (8, 15)	11 (8, 15)	9 (7, 13)	10 (7, 14)	10 (7, 14)	16 (12, 23)	26 (19, 35)	29 (21, 39)	30 (21, 41)	28 (20, 39)	27 (19, 37)	24 (17, 33)
Beregadougou	2017	22 (15, 30)	20 (15, 28)	18 (13, 24)	15 (11, 21)	16 (12, 22)	20 (14, 28)	31 (22, 42)	36 (25, 49)	34 (25, 47)	32 (23, 44)	30 (21, 41)	22 (16, 30)
Bieha	2015	54 (42, 69)	60 (47, 77)	53 (42, 68)	55 (43, 70)	48 (38, 61)	51 (40, 65)	59 (47, 76)	99 (78, 125)	105 (82, 133)	96 (76, 123)	92 (73, 117)	58 (45, 73)
Bieha	2016	64 (51, 82)	63 (50, 81)	57 (44, 72)	60 (47, 76)	53 (41, 67)	88 (69, 111)	142 (111, 180)	175 (138, 220)	190 (149, 239)	170 (134, 216)	151 (119, 191)	125 (98, 159)
Bieha	2017	122 (96, 155)	121 (95, 153)	104 (81, 131)	88 (69, 111)	85 (67, 108)	106 (83, 134)	161 (127, 204)	210 (165, 265)	215 (170, 271)	188 (148, 239)	163 (129, 206)	110 (86, 140)
Bilanga	2015	77 (61, 97)	86 (69, 108)	77 (61, 97)	80 (63, 100)	63 (50, 79)	58 (46, 73)	69 (55, 87)	147 (117, 185)	158 (126, 197)	151 (120, 188)	121 (96, 151)	71 (56, 89)
Bilanga	2016	94 (75, 118)	92 (73, 116)	82 (65, 103)	88 (70, 110)	70 (56, 88)	102 (81, 128)	167 (133, 208)	266 (213, 331)	291 (232, 362)	266 (213, 332)	200 (160, 251)	154 (123, 193)
Bilanga	2017	180 (144, 225)	176 (140, 220)	153 (122, 191)	130 (103, 161)	115 (91, 143)	124 (99, 156)	196 (156, 244)	329 (262, 410)	337 (270, 419)	301 (241, 376)	219 (175, 273)	138 (109, 173)
Binde	2015	24 (18, 32)	27 (21, 36)	24 (19, 32)	25 (19, 33)	21 (16, 28)	20 (16, 27)	25 (19, 33)	46 (35, 60)	49 (37, 63)	46 (35, 60)	40 (30, 52)	24 (19, 32)
Binde	2016	29 (22, 37)	28 (22, 37)	25 (19, 33)	27 (21, 35)	23 (17, 30)	35 (26, 45)	59 (45, 77)	80 (62, 104)	86 (66, 112)	80 (61, 104)	65 (50, 84)	52 (40, 68)
Binde	2017	54 (41, 70)	53 (41, 69)	46 (35, 60)	39 (30, 51)	36 (28, 47)	42 (32, 54)	67 (51, 87)	96 (73, 124)	98 (75, 128)	88 (68, 114)	69 (53, 90)	46 (35, 60)
Bingo	2015	16 (12, 22)	18 (13, 24)	16 (12, 22)	17 (12, 23)	14 (10, 19)	13 (10, 18)	16 (12, 21)	31 (23, 41)	32 (24, 43)	31 (23, 41)	26 (19, 35)	16 (12, 21)
Bingo	2016	19 (14, 26)	19 (14, 25)	17 (13, 23)	18 (13, 24)	15 (11, 20)	23 (17, 31)	38 (28, 51)	54 (40, 72)	57 (43, 77)	55 (41, 73)	43 (32, 57)	34 (25, 45)
Bingo	2017	36 (27, 48)	36 (27, 48)	31 (23, 41)	26 (19, 35)	24 (18, 33)	27 (20, 36)	43 (32, 58)	65 (48, 87)	65 (49, 87)	60 (45, 80)	46 (34, 62)	30 (22, 40)
Bissiga	2015	14 (10, 19)	16 (11, 21)	14 (10, 19)	14 (11, 19)	12 (9, 16)	12 (9, 16)	14 (11, 19)	26 (19, 35)	27 (20, 37)	26 (19, 35)	23 (17, 31)	13 (10, 18)
Bissiga	2016	16 (12, 22)	16 (12, 22)	14 (11, 19)	16 (12, 21)	13 (10, 18)	20 (15, 27)	34 (25, 45)	47 (35, 63)	50 (37, 67)	46 (34, 62)	38 (28, 50)	29 (21, 39)
Bissiga	2017	32 (23, 42)	31 (23, 42)	27 (20, 36)	23 (17, 31)	22 (16, 29)	24 (18, 32)	40 (29, 53)	56 (42, 75)	56 (42, 76)	51 (38, 69)	42 (31, 56)	25 (19, 34)
Bittou	2015	133 (107, 165)	147 (119, 182)	131 (106, 163)	138 (111, 170)	117 (94, 145)	119 (96, 148)	144 (116, 178)	248 (201, 306)	260 (211, 320)	251 (203, 308)	225 (182, 277)	141 (114, 175)
Bittou	2016	159 (128, 197)	157 (127, 194)	140 (113, 173)	149 (120, 184)	129 (104, 159)	204 (165, 252)	344 (279, 424)	439 (357, 540)	472 (383, 579)	438 (356, 538)	372 (301, 459)	308 (250, 381)
Bittou	2017	303 (245, 375)	300 (243, 369)	258 (209, 318)	220 (178, 270)	209 (169, 258)	248 (201, 306)	395 (321, 487)	529 (430, 651)	541 (441, 664)	485 (394, 595)	401 (326, 494)	272 (219, 337)
Boala	2015	21 (16, 28)	24 (18, 31)	21 (16, 28)	22 (16, 29)	17 (13, 23)	16 (12, 21)	18 (14, 24)	40 (30, 53)	44 (33, 57)	41 (31, 55)	32 (24, 42)	18 (14, 24)
Boala	2016	25 (19, 34)	25 (19, 33)	22 (17, 29)	24 (18, 31)	19 (14, 25)	27 (21, 36)	44 (33, 57)	72 (54, 94)	79 (60, 104)	72 (54, 95)	52 (39, 69)	41 (31, 54)
Boala	2017	47 (36, 62)	46 (35, 61)	41 (31, 54)	34 (26, 45)	30 (23, 40)	32 (24, 43)	50 (37, 65)	86 (65, 113)	90 (68, 118)	80 (61, 106)	57 (43, 75)	36 (27, 47)
Bobo-Dioulasso	2015	384 (316, 464)	422 (347, 509)	379 (312, 458)	397 (327, 480)	365 (299, 442)	366 (301, 443)	451 (372, 546)	675 (560, 812)	716 (593, 862)	682 (564, 822)	690 (570, 831)	442 (363, 534)
Bobo-Dioulasso	2016	462 (380, 557)	448 (369, 541)	401 (330, 485)	439 (362, 531)	406 (335, 492)	633 (522, 764)	1059 (877, 1275)	1231 (1024, 1475)	1263 (1048, 1517)	1211 (1006, 1456)	1140 (946, 1367)	964 (798, 1161)
Bobo-Dioulasso	2017	896 (743, 1080)	860 (712, 1037)	739 (612, 892)	638 (528, 768)	654 (539, 789)	773 (639, 931)	1242 (1029, 1496)	1479 (1230, 1775)	1465 (1221, 1759)	1348 (1119, 1620)	1249 (1037, 1497)	870 (714, 1056)
Bogandé	2015	140 (113, 173)	154 (125, 190)	138 (112, 170)	143 (116, 176)	111 (90, 137)	104 (84, 129)	119 (96, 146)	269 (218, 329)	293 (238, 361)	277 (225, 341)	209 (170, 257)	120 (97, 148)
Bogandé	2016	169 (137, 208)	168 (136, 206)	148 (120, 182)	156 (127, 192)	125 (101, 154)	183 (148, 225)	294 (239, 361)	483 (394, 591)	535 (435, 654)	493 (401, 603)	346 (281, 423)	265 (215, 325)
Bogandé	2017	323 (263, 396)	318 (259, 390)	276 (225, 339)	232 (189, 285)	203 (165, 249)	222 (180, 273)	334 (272, 410)	594 (485, 726)	624 (509, 763)	553 (450, 675)	377 (307, 462)	236 (191, 291)
Bokin	2015	46 (36, 59)	51 (40, 65)	46 (36, 58)	47 (37, 60)	37 (29, 47)	36 (28, 45)	42 (32, 53)	88 (69, 112)	93 (73, 118)	90 (71, 115)	70 (55, 89)	41 (32, 52)
Bokin	2016	55 (43, 69)	54 (42, 68)	48 (37, 61)	51 (40, 65)	42 (33, 53)	61 (48, 77)	98 (77, 125)	155 (122, 196)	168 (132, 213)	158 (125, 201)	115 (90, 146)	88 (69, 112)
Bokin	2017	103 (81, 131)	102 (80, 129)	89 (70, 113)	75 (58, 95)	66 (52, 84)	73 (57, 93)	113 (89, 144)	188 (148, 238)	191 (151, 242)	174 (137, 220)	125 (97, 158)	77 (60, 98)
Bomborokuy	2015	20 (15, 27)	22 (16, 29)	20 (15, 26)	20 (15, 27)	16 (12, 22)	15 (11, 20)	18 (13, 24)	37 (28, 50)	40 (30, 53)	38 (28, 50)	31 (23, 41)	18 (14, 24)
Bomborokuy	2016	24 (18, 32)	23 (17, 31)	21 (16, 28)	22 (16, 29)	18 (13, 24)	25 (19, 34)	42 (32, 56)	66 (49, 87)	70 (52, 93)	66 (50, 88)	50 (37, 66)	39 (29, 52)
Bomborokuy	2017	45 (34, 59)	44 (33, 58)	38 (28, 50)	32 (24, 42)	29 (22, 38)	31 (23, 41)	48 (36, 64)	80 (60, 105)	79 (59, 105)	74 (55, 97)	55 (41, 72)	35 (26, 46)
Bondigui	2015	34 (26, 44)	37 (29, 48)	33 (26, 43)	35 (27, 45)	31 (24, 40)	32 (25, 42)	39 (30, 50)	60 (47, 78)	64 (49, 82)	60 (47, 78)	60 (46, 77)	39 (30, 50)
Bondigui	2016	41 (31, 52)	39 (30, 50)	36 (28, 46)	37 (29, 48)	35 (27, 45)	55 (43, 71)	92 (72, 119)	107 (83, 137)	115 (89, 147)	106 (82, 136)	98 (76, 126)	83 (64, 107)
Bondigui	2017	76 (59, 98)	74 (57, 95)	65 (50, 83)	55 (43, 71)	56 (43, 72)	67 (52, 86)	106 (82, 136)	127 (99, 162)	130 (101, 167)	116 (90, 149)	107 (83, 137)	74 (57, 96)
Bondokuy	2015	88 (70, 110)	96 (77, 120)	85 (68, 106)	90 (71, 112)	74 (59, 92)	69 (55, 87)	89 (71, 112)	157 (126, 196)	166 (133, 207)	158 (127, 198)	145 (116, 181)	87 (70, 109)
Bondokuy	2016	104 (83, 129)	102 (81, 127)	90 (72, 113)	96 (77, 120)	81 (65, 101)	120 (96, 150)	214 (172, 266)	282 (226, 351)	298 (240, 370)	280 (225, 347)	237 (190, 295)	190 (152, 236)
Bondokuy	2017	195 (156, 243)	192 (153, 238)	165 (132, 205)	142 (114, 177)	131 (105, 163)	144 (115, 180)	244 (196, 303)	335 (269, 416)	335 (270, 416)	307 (247, 381)	257 (206, 320)	167 (133, 208)
Boni	2015	11 (8, 15)	12 (9, 16)	11 (8, 15)	11 (8, 15)	10 (7, 13)	10 (7, 13)	12 (8, 16)	20 (14, 27)	21 (15, 28)	20 (14, 27)	19 (14, 26)	11 (8, 16)
Boni	2016	13 (10, 18)	13 (9, 17)	11 (8, 15)	12 (9, 17)	11 (8, 15)	17 (12, 23)	28 (20, 38)	35 (25, 47)	37 (27, 51)	35 (25, 48)	32 (23, 43)	25 (18, 34)
Boni	2017	25 (18, 34)	24 (18, 33)	21 (15, 29)	18 (13, 25)	17 (13, 24)	21 (15, 28)	33 (24, 44)	43 (31, 58)	43 (32, 59)	39 (28, 53)	35 (25, 47)	22 (16, 30)
Boromo	2015	38 (29, 48)	42 (32, 53)	37 (29, 47)	38 (30, 49)	32 (25, 41)	33 (25, 42)	39 (30, 50)	69 (54, 88)	73 (57, 93)	69 (54, 88)	64 (50, 82)	38 (29, 48)
Boromo	2016	45 (35, 58)	43 (34, 56)	39 (30, 50)	41 (32, 53)	35 (27, 45)	56 (44, 72)	92 (72, 118)	121 (94, 155)	130 (102, 166)	121 (94, 154)	104 (81, 133)	81 (63, 103)
Boromo	2017	84 (66, 108)	82 (64, 105)	72 (56, 92)	61 (47, 77)	56 (44, 72)	67 (52, 86)	105 (82, 134)	144 (112, 184)	147 (115, 188)	132 (103, 168)	113 (88, 144)	72 (55, 92)
Botou	2015	49 (37, 65)	55 (42, 72)	49 (37, 65)	51 (39, 67)	40 (30, 52)	37 (28, 48)	43 (33, 57)	94 (72, 124)	99 (75, 130)	97 (73, 127)	77 (59, 101)	42 (31, 55)
Botou	2016	59 (45, 77)	58 (44, 77)	52 (40, 69)	56 (42, 73)	44 (34, 58)	63 (48, 83)	104 (79, 136)	168 (128, 220)	179 (136, 234)	171 (130, 224)	128 (97, 167)	91 (69, 120)
Botou	2017	114 (87, 149)	112 (85, 146)	97 (74, 127)	82 (63, 108)	72 (54, 94)	77 (59, 102)	121 (92, 158)	203 (155, 266)	208 (158, 272)	192 (147, 251)	141 (107, 184)	81 (61, 107)
Boudry	2015	116 (93, 145)	130 (105, 162)	116 (93, 144)	122 (98, 152)	98 (78, 122)	94 (76, 118)	117 (94, 145)	224 (180, 277)	236 (190, 292)	225 (181, 279)	190 (153, 236)	114 (91, 142)
Boudry	2016	138 (111, 171)	137 (110, 170)	121 (97, 151)	131 (105, 163)	108 (87, 134)	161 (129, 200)	272 (220, 337)	394 (318, 490)	422 (341, 522)	388 (313, 479)	311 (252, 385)	247 (200, 307)
Boudry	2017	261 (210, 322)	258 (208, 320)	223 (180, 277)	191 (154, 237)	173 (139, 214)	193 (156, 240)	314 (253, 388)	470 (380, 581)	479 (388, 591)	430 (348, 530)	334 (270, 414)	216 (173, 270)
Bougnounou	2015	29 (22, 38)	32 (24, 42)	29 (22, 37)	30 (23, 39)	24 (19, 32)	25 (19, 33)	28 (21, 36)	53 (41, 69)	56 (43, 73)	54 (42, 70)	48 (37, 62)	28 (22, 37)
Bougnounou	2016	34 (26, 45)	34 (26, 44)	30 (23, 39)	32 (24, 41)	27 (21, 35)	43 (33, 56)	66 (51, 86)	96 (73, 124)	101 (77, 131)	94 (72, 122)	78 (60, 101)	61 (47, 79)
Bougnounou	2017	65 (50, 84)	63 (48, 82)	54 (42, 70)	47 (36, 61)	44 (33, 57)	52 (40, 67)	75 (58, 97)	114 (87, 147)	114 (88, 148)	105 (81, 136)	86 (66, 111)	54 (41, 70)
Boulsa	2015	138 (112, 171)	155 (125, 191)	138 (111, 171)	143 (116, 177)	112 (90, 139)	108 (87, 134)	123 (100, 152)	262 (213, 322)	282 (228, 346)	273 (222, 336)	217 (176, 265)	124 (100, 154)
Boulsa	2016	168 (136, 207)	163 (132, 200)	147 (119, 181)	157 (127, 194)	126 (102, 155)	190 (154, 234)	301 (244, 370)	477 (388, 585)	527 (430, 647)	483 (393, 592)	368 (300, 452)	274 (223, 338)
Boulsa	2017	315 (256, 387)	307 (250, 378)	267 (217, 328)	226 (184, 279)	198 (160, 244)	221 (179, 273)	339 (275, 417)	559 (455, 683)	581 (474, 711)	522 (426, 640)	386 (314, 473)	236 (191, 292)
Boundore	2015	38 (29, 50)	42 (32, 55)	38 (29, 49)	39 (30, 51)	30 (23, 40)	27 (21, 35)	31 (23, 40)	75 (57, 97)	82 (63, 106)	78 (60, 102)	54 (41, 70)	31 (23, 40)
Boundore	2016	46 (35, 60)	45 (35, 59)	41 (31, 53)	43 (33, 56)	34 (26, 45)	47 (36, 61)	74 (57, 96)	134 (103, 174)	148 (113, 192)	137 (105, 179)	89 (68, 115)	66 (51, 86)
Boundore	2017	87 (67, 113)	86 (66, 112)	75 (57, 97)	62 (48, 81)	55 (42, 71)	57 (43, 74)	85 (65, 110)	162 (124, 210)	168 (129, 217)	153 (117, 199)	97 (74, 126)	59 (45, 77)
Boura	2015	30 (23, 39)	33 (25, 43)	30 (23, 39)	30 (23, 40)	27 (21, 35)	27 (21, 36)	33 (25, 42)	54 (42, 70)	57 (44, 74)	54 (42, 70)	52 (40, 67)	31 (24, 41)
Boura	2016	35 (27, 46)	35 (27, 45)	31 (24, 40)	33 (25, 43)	29 (23, 38)	48 (37, 62)	77 (59, 100)	97 (74, 125)	103 (80, 134)	96 (74, 124)	84 (65, 109)	68 (52, 88)
Boura	2017	67 (51, 86)	66 (51, 86)	57 (44, 73)	48 (37, 63)	47 (36, 62)	56 (43, 73)	87 (67, 113)	116 (89, 150)	118 (91, 152)	105 (82, 136)	91 (70, 118)	59 (46, 78)
Bourasso	2015	21 (16, 28)	23 (18, 31)	21 (16, 28)	22 (16, 29)	17 (13, 23)	16 (12, 22)	20 (15, 27)	40 (30, 53)	41 (31, 54)	41 (31, 54)	33 (25, 44)	20 (15, 27)
Bourasso	2016	25 (19, 33)	25 (19, 33)	22 (17, 29)	24 (18, 31)	19 (14, 25)	28 (21, 37)	48 (36, 63)	70 (53, 93)	75 (56, 99)	71 (53, 93)	54 (41, 71)	44 (33, 58)
Bourasso	2017	47 (36, 62)	47 (35, 62)	40 (30, 53)	34 (26, 45)	31 (23, 40)	34 (25, 44)	55 (42, 73)	84 (63, 110)	84 (63, 111)	78 (59, 103)	59 (45, 78)	39 (29, 51)
Bouroum	2015	57 (45, 73)	64 (51, 82)	57 (45, 73)	59 (46, 75)	46 (36, 59)	40 (32, 51)	47 (37, 59)	113 (89, 143)	125 (98, 158)	115 (91, 146)	82 (64, 104)	48 (38, 61)
Bouroum	2016	69 (54, 87)	68 (53, 86)	61 (48, 77)	64 (50, 81)	51 (40, 65)	70 (55, 88)	112 (88, 142)	204 (161, 256)	226 (178, 284)	203 (161, 256)	131 (103, 166)	104 (82, 132)
Bouroum	2017	130 (102, 164)	129 (101, 163)	112 (89, 142)	94 (74, 119)	83 (65, 105)	84 (66, 106)	129 (102, 163)	244 (193, 308)	257 (204, 324)	225 (178, 283)	142 (112, 180)	92 (72, 117)
Bouroum-Bouroum	2015	9 (6, 12)	10 (7, 13)	9 (6, 12)	9 (6, 12)	8 (6, 11)	9 (6, 12)	11 (8, 15)	16 (11, 22)	16 (12, 23)	16 (11, 22)	16 (11, 22)	11 (8, 15)
Bouroum-Bouroum	2016	10 (7, 14)	10 (7, 14)	9 (6, 12)	10 (7, 13)	9 (6, 12)	15 (11, 21)	25 (18, 35)	28 (20, 38)	30 (21, 41)	28 (20, 38)	27 (19, 36)	24 (17, 33)
Bouroum-Bouroum	2017	20 (14, 27)	19 (14, 26)	17 (12, 23)	14 (10, 20)	14 (10, 19)	18 (13, 25)	29 (21, 40)	34 (24, 46)	34 (25, 47)	31 (23, 43)	29 (20, 39)	21 (15, 30)
Bourzanga	2015	89 (70, 111)	99 (79, 124)	89 (71, 112)	91 (73, 114)	71 (56, 88)	63 (50, 79)	71 (57, 89)	175 (140, 218)	192 (153, 239)	179 (143, 224)	128 (102, 159)	77 (61, 96)
Bourzanga	2016	106 (85, 133)	105 (83, 131)	95 (75, 118)	99 (79, 124)	79 (63, 98)	108 (86, 135)	168 (134, 209)	310 (248, 385)	346 (278, 430)	315 (252, 391)	208 (167, 259)	165 (132, 206)
Bourzanga	2017	198 (159, 248)	196 (157, 244)	172 (138, 215)	144 (115, 180)	126 (100, 157)	130 (104, 162)	193 (154, 240)	370 (297, 459)	388 (311, 481)	347 (278, 431)	224 (180, 279)	145 (115, 182)
Boussé	2015	49 (38, 62)	54 (43, 69)	49 (38, 62)	51 (40, 65)	41 (32, 52)	39 (30, 49)	46 (36, 59)	93 (73, 118)	101 (80, 128)	95 (75, 121)	78 (61, 99)	45 (35, 57)
Boussé	2016	58 (46, 74)	57 (45, 73)	51 (40, 65)	55 (43, 70)	45 (35, 57)	66 (52, 84)	108 (84, 137)	165 (130, 209)	179 (140, 226)	168 (132, 212)	128 (100, 162)	97 (76, 123)
Boussé	2017	110 (86, 139)	107 (84, 136)	94 (74, 120)	80 (62, 101)	72 (56, 91)	80 (63, 102)	124 (97, 157)	198 (155, 250)	202 (158, 255)	183 (144, 232)	138 (108, 174)	85 (66, 108)
Boussera	2015	13 (9, 17)	14 (10, 19)	13 (9, 17)	13 (10, 18)	13 (9, 17)	14 (10, 19)	15 (11, 21)	24 (17, 32)	25 (18, 34)	24 (17, 32)	23 (17, 31)	17 (12, 23)
Boussera	2016	15 (11, 21)	15 (11, 21)	13 (10, 18)	15 (11, 20)	14 (10, 19)	24 (17, 32)	36 (27, 49)	42 (31, 56)	45 (33, 61)	42 (31, 57)	38 (28, 51)	37 (27, 50)
Boussera	2017	29 (21, 39)	29 (21, 39)	25 (18, 33)	21 (16, 29)	22 (16, 30)	29 (21, 39)	42 (31, 56)	50 (37, 67)	52 (38, 70)	46 (34, 62)	41 (30, 55)	32 (24, 44)
Boussou	2015	20 (15, 26)	22 (17, 29)	20 (15, 26)	20 (15, 27)	16 (12, 21)	15 (11, 20)	17 (13, 23)	38 (29, 50)	40 (30, 53)	39 (30, 52)	30 (23, 39)	18 (14, 24)
Boussou	2016	23 (18, 31)	23 (17, 31)	21 (15, 27)	22 (16, 29)	18 (13, 23)	25 (19, 33)	41 (31, 54)	67 (51, 88)	72 (55, 95)	69 (52, 90)	49 (37, 65)	39 (29, 51)
Boussou	2017	44 (33, 58)	44 (33, 57)	38 (29, 50)	32 (24, 42)	28 (21, 37)	30 (23, 40)	47 (35, 61)	80 (61, 105)	81 (61, 106)	75 (57, 99)	54 (41, 71)	34 (26, 45)
Boussoukoula	2015	24 (18, 32)	26 (19, 35)	23 (17, 31)	26 (19, 34)	27 (20, 36)	31 (23, 41)	30 (22, 40)	41 (30, 54)	43 (33, 58)	43 (33, 58)	44 (33, 59)	35 (26, 47)
Boussoukoula	2016	28 (21, 38)	27 (20, 36)	24 (18, 32)	27 (21, 37)	30 (23, 41)	53 (39, 71)	71 (53, 95)	72 (54, 96)	79 (59, 105)	77 (58, 103)	72 (54, 96)	75 (56, 100)
Boussoukoula	2017	54 (40, 72)	51 (38, 69)	44 (33, 59)	40 (30, 54)	48 (36, 64)	64 (47, 85)	81 (61, 109)	87 (65, 116)	90 (67, 120)	84 (64, 113)	78 (59, 105)	66 (49, 89)
Boussouma	2015	47 (37, 60)	53 (42, 68)	47 (37, 60)	50 (39, 63)	41 (32, 52)	39 (31, 50)	41 (32, 53)	90 (71, 115)	95 (75, 121)	90 (71, 114)	78 (61, 99)	49 (38, 62)
Boussouma	2015	68 (53, 86)	76 (60, 96)	69 (54, 87)	71 (56, 90)	57 (45, 72)	51 (40, 65)	60 (47, 76)	135 (107, 170)	140 (111, 177)	133 (105, 167)	104 (82, 130)	60 (47, 75)
Boussouma	2016	57 (44, 72)	56 (44, 72)	50 (39, 64)	54 (43, 69)	46 (36, 59)	68 (53, 87)	115 (90, 146)	161 (126, 204)	171 (135, 217)	157 (123, 198)	128 (101, 162)	104 (82, 132)
Boussouma	2016	81 (64, 103)	80 (63, 101)	71 (56, 90)	76 (60, 95)	61 (48, 77)	88 (69, 111)	141 (112, 178)	230 (183, 289)	256 (202, 323)	231 (183, 290)	171 (135, 214)	129 (103, 163)
Boussouma	2017	109 (85, 138)	108 (85, 138)	94 (73, 119)	80 (62, 101)	74 (58, 94)	83 (65, 105)	133 (105, 169)	192 (151, 243)	195 (154, 247)	175 (138, 221)	139 (109, 176)	93 (72, 118)
Boussouma	2017	154 (122, 194)	151 (119, 189)	132 (104, 166)	111 (88, 140)	98 (77, 124)	106 (84, 134)	163 (129, 205)	277 (221, 348)	290 (230, 366)	256 (203, 322)	185 (146, 232)	114 (90, 144)
Cassou	2015	56 (44, 71)	64 (50, 81)	55 (43, 70)	57 (45, 73)	48 (37, 60)	49 (38, 62)	55 (44, 70)	103 (81, 130)	109 (86, 138)	102 (81, 129)	94 (74, 118)	56 (44, 70)
Cassou	2016	66 (52, 84)	65 (51, 82)	58 (45, 74)	62 (49, 79)	53 (41, 67)	83 (65, 105)	132 (104, 166)	181 (143, 228)	196 (155, 247)	183 (144, 231)	153 (121, 193)	119 (94, 151)
Cassou	2017	127 (100, 160)	123 (97, 155)	106 (83, 134)	90 (71, 114)	83 (66, 106)	100 (78, 126)	150 (119, 190)	218 (172, 274)	223 (176, 280)	198 (156, 249)	166 (131, 209)	105 (82, 133)
Comin-Yanga	2015	32 (24, 41)	35 (27, 46)	32 (24, 41)	33 (25, 43)	28 (21, 36)	27 (21, 36)	33 (26, 43)	60 (46, 77)	63 (49, 81)	61 (47, 78)	55 (42, 71)	32 (24, 41)
Comin-Yanga	2016	38 (30, 50)	38 (29, 49)	33 (26, 43)	36 (28, 46)	31 (24, 40)	47 (36, 61)	80 (62, 103)	107 (83, 139)	114 (88, 147)	108 (83, 138)	91 (70, 117)	69 (53, 89)
Comin-Yanga	2017	72 (56, 94)	72 (55, 92)	62 (48, 80)	53 (41, 68)	49 (38, 64)	57 (44, 74)	92 (71, 119)	129 (100, 166)	130 (100, 167)	120 (92, 154)	100 (77, 128)	61 (47, 79)
Dablo	2015	17 (13, 23)	20 (15, 26)	18 (13, 23)	18 (13, 24)	14 (10, 19)	12 (9, 17)	14 (11, 19)	34 (26, 46)	38 (28, 50)	35 (26, 47)	25 (19, 33)	15 (11, 20)
Dablo	2016	21 (16, 28)	20 (15, 27)	18 (14, 24)	19 (14, 26)	16 (12, 21)	21 (16, 28)	34 (25, 45)	61 (46, 81)	68 (51, 90)	61 (46, 81)	41 (30, 54)	32 (24, 43)
Dablo	2017	40 (30, 53)	39 (29, 52)	34 (25, 45)	29 (21, 38)	25 (19, 33)	25 (19, 34)	39 (29, 52)	74 (55, 98)	78 (58, 103)	68 (51, 91)	44 (33, 59)	29 (21, 38)
Dakoro	2015	15 (11, 20)	17 (12, 22)	15 (11, 20)	16 (12, 21)	15 (11, 21)	17 (12, 22)	18 (13, 24)	27 (20, 36)	27 (20, 36)	26 (19, 35)	27 (20, 36)	21 (15, 28)
Dakoro	2016	19 (14, 25)	18 (13, 24)	16 (12, 22)	18 (13, 24)	18 (13, 24)	29 (22, 39)	43 (32, 58)	48 (36, 64)	50 (37, 67)	47 (35, 63)	46 (34, 61)	45 (33, 60)
Dakoro	2017	36 (27, 48)	35 (26, 47)	30 (23, 41)	27 (20, 36)	29 (21, 39)	37 (27, 49)	51 (38, 68)	60 (44, 79)	58 (43, 77)	53 (39, 71)	51 (38, 68)	41 (30, 55)
Dalo	2015	14 (10, 18)	15 (11, 20)	13 (10, 18)	14 (10, 19)	11 (8, 15)	12 (9, 16)	13 (9, 18)	25 (18, 34)	26 (19, 35)	25 (18, 34)	23 (17, 31)	13 (10, 18)
Dalo	2016	16 (12, 22)	16 (12, 21)	14 (10, 19)	15 (11, 21)	13 (9, 17)	20 (15, 27)	31 (22, 41)	45 (33, 60)	48 (35, 65)	45 (33, 60)	38 (28, 51)	29 (21, 39)
Dalo	2017	31 (23, 42)	30 (22, 41)	26 (19, 35)	22 (16, 30)	20 (15, 28)	24 (18, 33)	36 (26, 48)	53 (39, 72)	54 (40, 73)	49 (36, 66)	40 (29, 54)	25 (18, 34)
Dandé	2015	22 (17, 29)	24 (18, 32)	21 (16, 28)	22 (17, 30)	19 (14, 25)	19 (14, 25)	24 (18, 32)	39 (29, 51)	39 (29, 51)	39 (29, 51)	38 (28, 50)	23 (17, 30)
Dandé	2016	26 (20, 35)	25 (19, 34)	23 (17, 30)	24 (18, 32)	21 (16, 27)	33 (25, 44)	57 (43, 75)	70 (53, 92)	71 (54, 94)	69 (52, 92)	62 (47, 82)	50 (38, 66)
Dandé	2017	50 (38, 66)	49 (37, 64)	42 (32, 55)	36 (27, 47)	34 (25, 45)	40 (30, 54)	66 (50, 87)	85 (64, 111)	81 (61, 107)	77 (58, 102)	68 (51, 90)	45 (33, 59)
Dano	2015	93 (74, 116)	102 (82, 128)	92 (73, 114)	96 (76, 120)	85 (68, 107)	86 (69, 108)	103 (82, 129)	169 (136, 210)	178 (142, 221)	169 (135, 210)	164 (131, 204)	98 (78, 123)
Dano	2016	112 (89, 139)	108 (86, 135)	97 (77, 121)	104 (83, 130)	95 (76, 119)	148 (119, 185)	245 (196, 305)	297 (238, 369)	320 (257, 397)	294 (235, 365)	268 (215, 333)	212 (170, 265)
Dano	2017	210 (168, 261)	205 (164, 256)	178 (143, 222)	153 (122, 190)	153 (123, 190)	179 (143, 222)	282 (226, 350)	356 (286, 443)	364 (293, 451)	325 (261, 405)	292 (234, 362)	188 (150, 236)
Dapélogo	2015	25 (19, 32)	28 (21, 36)	25 (19, 33)	26 (19, 33)	20 (15, 26)	20 (15, 26)	23 (17, 30)	48 (36, 62)	50 (39, 65)	48 (37, 63)	39 (30, 51)	23 (17, 30)
Dapélogo	2016	29 (22, 38)	29 (22, 38)	26 (20, 34)	28 (21, 36)	23 (17, 29)	34 (26, 44)	54 (41, 70)	83 (64, 108)	90 (69, 116)	84 (65, 109)	64 (49, 83)	49 (37, 63)
Dapélogo	2017	56 (43, 72)	55 (42, 71)	47 (36, 62)	40 (31, 52)	36 (27, 47)	41 (31, 53)	61 (47, 80)	100 (77, 129)	102 (78, 131)	93 (71, 120)	69 (53, 90)	43 (33, 56)
Dargo	2015	41 (32, 53)	46 (36, 59)	41 (32, 53)	43 (33, 55)	33 (26, 42)	32 (25, 41)	36 (28, 47)	79 (61, 101)	85 (66, 109)	81 (63, 103)	64 (50, 82)	37 (29, 47)
Dargo	2016	50 (39, 64)	49 (38, 62)	43 (33, 55)	46 (36, 59)	37 (29, 48)	55 (43, 71)	88 (69, 113)	140 (110, 179)	153 (119, 195)	140 (109, 179)	105 (82, 135)	80 (62, 102)
Dargo	2017	95 (74, 121)	91 (71, 117)	80 (62, 102)	67 (52, 86)	59 (46, 75)	66 (51, 84)	100 (78, 127)	168 (131, 215)	175 (136, 223)	156 (121, 199)	114 (89, 146)	70 (54, 90)
Dassa	2015	18 (14, 24)	20 (15, 27)	18 (14, 24)	19 (14, 25)	15 (11, 20)	14 (11, 19)	17 (13, 23)	35 (26, 46)	36 (27, 48)	35 (26, 47)	29 (22, 38)	17 (13, 23)
Dassa	2016	22 (16, 29)	21 (16, 28)	19 (14, 25)	21 (15, 27)	17 (12, 22)	25 (19, 33)	41 (31, 54)	61 (46, 81)	66 (49, 87)	61 (46, 81)	47 (36, 63)	38 (28, 50)
Dassa	2017	41 (31, 54)	40 (30, 54)	35 (26, 47)	30 (23, 40)	27 (20, 36)	30 (23, 40)	47 (36, 63)	74 (56, 98)	74 (56, 98)	68 (51, 90)	51 (39, 68)	33 (25, 44)
Dedougou	2015	130 (105, 162)	144 (117, 178)	128 (104, 158)	134 (109, 166)	107 (87, 133)	102 (82, 126)	129 (104, 159)	242 (196, 298)	251 (204, 309)	245 (198, 301)	209 (170, 257)	128 (103, 158)
Dedougou	2016	156 (126, 192)	155 (126, 191)	135 (109, 166)	145 (118, 179)	119 (96, 147)	177 (143, 218)	306 (249, 377)	428 (347, 525)	447 (364, 549)	429 (348, 525)	342 (278, 419)	281 (228, 344)
Dedougou	2017	292 (237, 358)	287 (233, 353)	253 (206, 310)	213 (173, 262)	189 (153, 233)	210 (170, 259)	345 (281, 424)	518 (422, 636)	517 (421, 634)	474 (385, 580)	376 (307, 463)	242 (196, 300)
Deou	2015	21 (16, 28)	24 (18, 31)	21 (16, 28)	22 (16, 29)	17 (13, 22)	14 (11, 19)	16 (12, 21)	43 (32, 56)	48 (36, 64)	45 (34, 59)	28 (21, 37)	17 (13, 23)
Deou	2016	25 (19, 34)	25 (19, 34)	22 (17, 30)	24 (18, 31)	19 (14, 25)	25 (18, 33)	37 (28, 49)	76 (58, 101)	88 (66, 117)	79 (59, 104)	46 (35, 61)	37 (28, 49)
Deou	2017	48 (36, 64)	47 (36, 63)	42 (31, 55)	35 (26, 46)	30 (23, 40)	30 (22, 40)	43 (33, 57)	93 (70, 122)	101 (76, 133)	88 (66, 116)	50 (38, 67)	33 (25, 44)
Di	2015	32 (24, 42)	36 (27, 47)	32 (24, 42)	33 (25, 43)	25 (19, 33)	23 (17, 30)	27 (21, 36)	63 (48, 82)	65 (50, 86)	63 (48, 82)	48 (37, 63)	28 (21, 37)
Di	2016	38 (29, 50)	38 (29, 49)	33 (25, 44)	36 (27, 47)	28 (21, 37)	39 (29, 51)	64 (49, 84)	110 (84, 143)	117 (89, 153)	110 (83, 143)	78 (60, 103)	61 (46, 80)
Di	2017	72 (55, 95)	72 (54, 93)	62 (47, 81)	52 (39, 68)	45 (34, 59)	46 (35, 61)	75 (57, 97)	131 (100, 171)	133 (101, 172)	121 (92, 158)	85 (64, 110)	54 (41, 71)
Diabo	2015	50 (39, 64)	56 (44, 71)	50 (39, 63)	53 (41, 67)	42 (33, 54)	42 (33, 54)	51 (40, 64)	94 (74, 119)	97 (77, 123)	96 (75, 121)	84 (66, 106)	47 (37, 60)
Diabo	2016	60 (47, 76)	60 (47, 77)	53 (42, 68)	57 (44, 72)	47 (37, 60)	71 (56, 91)	122 (96, 154)	167 (132, 212)	176 (139, 223)	168 (132, 212)	140 (110, 178)	102 (80, 129)
Diabo	2017	115 (90, 146)	115 (90, 145)	99 (78, 126)	84 (66, 107)	77 (61, 98)	87 (68, 110)	141 (111, 179)	207 (163, 261)	206 (162, 261)	188 (148, 238)	154 (121, 195)	91 (71, 116)
Dialgaye	2015	49 (39, 63)	56 (43, 71)	50 (39, 64)	53 (41, 68)	44 (34, 56)	41 (32, 52)	51 (40, 65)	94 (74, 119)	100 (78, 126)	94 (74, 120)	83 (65, 106)	48 (38, 62)
Dialgaye	2016	59 (46, 75)	59 (46, 75)	53 (41, 67)	56 (44, 72)	48 (38, 62)	70 (54, 89)	123 (96, 157)	169 (132, 214)	178 (140, 226)	164 (129, 208)	137 (107, 174)	103 (81, 131)
Dialgaye	2017	112 (88, 142)	112 (88, 142)	96 (75, 122)	82 (64, 104)	78 (61, 99)	84 (66, 107)	140 (109, 177)	200 (157, 253)	204 (160, 259)	184 (144, 233)	150 (117, 190)	92 (72, 118)
Diapaga	2015	35 (27, 45)	38 (29, 49)	35 (27, 45)	36 (27, 46)	29 (22, 37)	28 (21, 36)	34 (26, 44)	65 (50, 84)	68 (53, 88)	66 (51, 85)	58 (45, 75)	32 (24, 41)
Diapaga	2016	42 (32, 54)	41 (32, 53)	37 (28, 47)	39 (30, 50)	32 (24, 41)	48 (37, 62)	83 (64, 107)	115 (89, 148)	124 (96, 160)	117 (91, 151)	97 (75, 125)	69 (53, 89)
Diapaga	2017	80 (62, 103)	78 (60, 100)	69 (53, 89)	58 (45, 75)	52 (40, 67)	59 (45, 76)	96 (74, 124)	142 (110, 182)	144 (112, 185)	131 (101, 168)	106 (82, 136)	62 (47, 80)
Diapangou	2015	28 (21, 37)	32 (24, 42)	28 (21, 37)	29 (22, 38)	23 (18, 30)	22 (17, 29)	28 (21, 36)	53 (41, 69)	55 (42, 72)	54 (41, 70)	47 (36, 61)	26 (20, 34)
Diapangou	2016	34 (26, 44)	34 (26, 44)	30 (23, 39)	32 (24, 41)	26 (20, 34)	39 (30, 51)	66 (50, 86)	96 (73, 124)	101 (77, 131)	95 (73, 124)	79 (60, 102)	57 (43, 74)
Diapangou	2017	65 (50, 84)	65 (50, 84)	55 (42, 72)	47 (36, 61)	42 (32, 55)	48 (36, 62)	77 (59, 100)	116 (89, 151)	116 (89, 151)	106 (81, 137)	85 (65, 111)	51 (39, 66)
Didyr	2015	23 (17, 30)	26 (20, 34)	23 (17, 30)	24 (18, 31)	19 (14, 25)	18 (14, 24)	21 (16, 28)	44 (33, 57)	46 (35, 60)	45 (34, 59)	37 (28, 48)	21 (16, 28)
Didyr	2016	27 (21, 36)	27 (21, 35)	24 (18, 32)	26 (20, 34)	21 (16, 27)	31 (24, 41)	51 (39, 66)	78 (60, 102)	83 (63, 108)	78 (60, 102)	59 (45, 77)	46 (35, 60)
Didyr	2017	52 (40, 68)	52 (39, 67)	45 (34, 58)	38 (29, 49)	33 (25, 44)	38 (29, 49)	58 (45, 76)	93 (71, 121)	94 (71, 122)	86 (66, 112)	64 (49, 84)	41 (31, 53)
Diebougou	2015	58 (45, 74)	63 (49, 80)	57 (45, 73)	59 (46, 75)	53 (41, 67)	55 (43, 70)	66 (52, 84)	104 (82, 131)	110 (87, 139)	103 (81, 130)	103 (81, 131)	65 (51, 82)
Diebougou	2016	68 (54, 87)	67 (52, 84)	59 (47, 76)	64 (50, 82)	59 (46, 75)	95 (75, 120)	156 (123, 197)	183 (144, 230)	200 (157, 252)	181 (142, 228)	174 (137, 220)	141 (110, 177)
Diebougou	2017	131 (103, 165)	127 (100, 161)	111 (87, 140)	94 (74, 119)	95 (75, 120)	115 (90, 145)	181 (143, 228)	219 (173, 276)	225 (178, 284)	201 (158, 254)	185 (145, 233)	124 (97, 158)
Diguel	2015	12 (9, 17)	14 (10, 19)	12 (9, 17)	13 (9, 17)	10 (7, 13)	8 (6, 11)	9 (7, 13)	25 (18, 34)	27 (20, 37)	26 (19, 35)	17 (12, 23)	11 (8, 15)
Diguel	2016	15 (11, 20)	15 (11, 20)	13 (9, 18)	14 (10, 19)	11 (8, 15)	14 (10, 20)	22 (16, 30)	44 (32, 60)	50 (36, 68)	45 (33, 61)	28 (20, 38)	23 (17, 31)
Diguel	2017	28 (20, 38)	28 (20, 38)	24 (18, 33)	20 (15, 28)	18 (13, 24)	17 (13, 24)	26 (19, 35)	54 (39, 73)	57 (41, 77)	51 (37, 69)	31 (22, 42)	20 (15, 28)
Dissin	2015	55 (43, 70)	61 (48, 78)	55 (43, 70)	57 (45, 73)	51 (40, 65)	53 (41, 67)	65 (50, 82)	100 (78, 127)	105 (83, 134)	100 (79, 127)	99 (78, 126)	62 (48, 79)
Dissin	2016	66 (51, 84)	64 (50, 82)	57 (45, 73)	62 (48, 79)	57 (45, 73)	90 (71, 115)	152 (119, 194)	176 (138, 223)	191 (150, 242)	176 (138, 223)	163 (128, 208)	134 (105, 170)
Dissin	2017	125 (98, 159)	123 (96, 156)	106 (83, 135)	91 (71, 116)	92 (72, 118)	110 (86, 140)	175 (137, 222)	211 (166, 267)	215 (169, 273)	193 (151, 245)	177 (139, 225)	118 (92, 151)
Djibasso	2015	59 (47, 76)	65 (51, 83)	58 (46, 74)	60 (47, 76)	49 (38, 62)	44 (34, 55)	52 (41, 66)	111 (87, 141)	118 (92, 149)	112 (88, 141)	91 (71, 115)	55 (43, 70)
Djibasso	2016	72 (56, 91)	69 (54, 87)	61 (48, 78)	66 (51, 83)	54 (42, 68)	75 (59, 95)	123 (97, 155)	196 (154, 247)	208 (164, 262)	197 (156, 248)	150 (118, 189)	119 (93, 150)
Djibasso	2017	133 (105, 168)	131 (103, 166)	113 (89, 142)	95 (75, 120)	86 (68, 110)	91 (71, 115)	142 (111, 180)	237 (187, 299)	235 (186, 296)	218 (172, 276)	163 (128, 206)	104 (82, 133)
Djibo	2015	91 (72, 115)	102 (81, 127)	92 (73, 114)	94 (75, 117)	72 (57, 91)	62 (49, 78)	70 (55, 88)	183 (146, 228)	203 (162, 253)	188 (150, 235)	126 (101, 158)	79 (63, 100)
Djibo	2016	110 (88, 138)	108 (86, 135)	99 (78, 123)	105 (83, 131)	81 (64, 101)	107 (85, 134)	167 (133, 208)	327 (261, 407)	368 (294, 458)	330 (264, 413)	207 (165, 259)	172 (137, 214)
Djibo	2017	210 (167, 262)	204 (163, 256)	180 (144, 225)	151 (121, 189)	131 (105, 164)	131 (105, 165)	195 (155, 242)	396 (317, 493)	423 (338, 526)	371 (296, 462)	229 (183, 285)	155 (122, 194)
Djigouè	2015	40 (30, 52)	42 (32, 55)	37 (28, 48)	40 (31, 53)	43 (33, 56)	46 (35, 60)	48 (36, 62)	67 (52, 87)	71 (55, 92)	70 (54, 91)	70 (54, 91)	54 (41, 71)
Djigouè	2016	47 (36, 62)	45 (34, 58)	39 (30, 51)	44 (34, 58)	48 (36, 62)	79 (60, 103)	111 (85, 144)	117 (90, 152)	128 (98, 166)	124 (95, 160)	115 (88, 149)	118 (90, 153)
Djigouè	2017	90 (69, 117)	85 (65, 110)	72 (56, 94)	65 (50, 85)	76 (58, 99)	96 (73, 125)	129 (99, 167)	143 (110, 185)	145 (112, 188)	136 (105, 177)	125 (96, 162)	104 (79, 136)
Djigouera	2015	18 (14, 24)	20 (15, 26)	18 (13, 23)	19 (14, 24)	16 (12, 21)	17 (13, 22)	20 (15, 26)	32 (24, 42)	32 (24, 42)	31 (23, 41)	31 (24, 41)	22 (16, 29)
Djigouera	2016	22 (16, 29)	21 (16, 28)	19 (14, 25)	20 (15, 27)	18 (14, 24)	30 (23, 39)	48 (36, 63)	57 (43, 75)	58 (44, 76)	56 (42, 74)	52 (40, 68)	47 (35, 62)
Djigouera	2017	42 (32, 55)	40 (31, 53)	35 (26, 46)	30 (22, 39)	29 (22, 39)	36 (27, 48)	56 (42, 73)	70 (53, 91)	66 (50, 87)	62 (47, 82)	57 (43, 75)	42 (32, 56)
Dokuy	2015	36 (28, 47)	40 (31, 52)	36 (28, 47)	37 (29, 48)	30 (23, 39)	28 (22, 36)	35 (27, 45)	69 (53, 88)	70 (54, 90)	71 (55, 92)	60 (47, 77)	36 (28, 47)
Dokuy	2016	44 (34, 57)	44 (34, 56)	39 (30, 50)	41 (32, 53)	33 (25, 42)	48 (37, 61)	82 (63, 105)	121 (94, 155)	125 (97, 160)	121 (94, 154)	96 (75, 123)	78 (60, 100)
Dokuy	2017	82 (64, 105)	80 (63, 103)	70 (54, 89)	59 (46, 76)	53 (41, 68)	58 (45, 75)	95 (74, 122)	144 (112, 184)	142 (110, 181)	134 (104, 171)	104 (81, 133)	69 (53, 89)
Dolo	2015	9 (6, 12)	10 (7, 13)	9 (6, 12)	9 (6, 12)	8 (6, 11)	8 (6, 12)	10 (7, 14)	16 (11, 21)	17 (12, 23)	15 (11, 21)	16 (11, 21)	10 (7, 14)
Dolo	2016	10 (7, 14)	10 (7, 14)	9 (7, 13)	10 (7, 13)	9 (6, 12)	14 (10, 20)	24 (17, 33)	27 (20, 38)	30 (21, 41)	27 (20, 37)	26 (18, 35)	22 (16, 30)
Dolo	2017	20 (14, 27)	19 (14, 26)	17 (12, 23)	14 (10, 20)	14 (10, 20)	17 (12, 24)	28 (20, 38)	33 (24, 45)	34 (24, 47)	30 (22, 41)	28 (20, 38)	19 (14, 27)
Dori	2015	175 (141, 217)	197 (159, 242)	177 (143, 218)	181 (147, 222)	139 (112, 172)	120 (96, 148)	133 (108, 165)	344 (280, 422)	385 (312, 471)	357 (290, 437)	239 (194, 295)	141 (114, 174)
Dori	2016	214 (173, 265)	206 (166, 253)	184 (149, 227)	195 (158, 239)	155 (125, 191)	206 (166, 253)	318 (258, 391)	609 (495, 743)	692 (563, 844)	626 (510, 764)	394 (320, 483)	306 (248, 377)
Dori	2017	402 (326, 494)	392 (317, 481)	342 (278, 420)	285 (231, 349)	248 (201, 305)	250 (202, 308)	368 (299, 453)	740 (605, 905)	792 (646, 968)	695 (566, 850)	432 (350, 530)	274 (221, 339)
Doulougou	2015	20 (15, 26)	22 (17, 29)	20 (15, 26)	21 (16, 27)	17 (13, 22)	17 (13, 23)	20 (15, 26)	37 (28, 49)	39 (30, 52)	37 (28, 49)	33 (25, 43)	20 (15, 26)
Doulougou	2016	24 (18, 31)	24 (18, 31)	21 (16, 27)	22 (17, 29)	18 (14, 24)	29 (22, 38)	47 (36, 62)	66 (50, 87)	71 (54, 94)	66 (50, 87)	54 (40, 71)	42 (32, 56)
Doulougou	2017	45 (34, 59)	44 (34, 58)	38 (29, 50)	32 (25, 43)	30 (22, 39)	35 (27, 46)	54 (41, 71)	79 (60, 104)	80 (61, 105)	72 (55, 95)	57 (43, 75)	37 (28, 49)
Doumbala	2015	45 (35, 57)	49 (38, 63)	44 (34, 57)	45 (35, 58)	36 (28, 47)	33 (26, 43)	41 (32, 52)	83 (65, 106)	85 (66, 109)	84 (65, 107)	70 (54, 89)	43 (33, 55)
Doumbala	2016	53 (41, 67)	52 (40, 66)	47 (36, 61)	49 (38, 62)	40 (31, 52)	57 (44, 73)	96 (75, 123)	145 (113, 185)	153 (119, 196)	146 (114, 186)	114 (89, 146)	91 (71, 117)
Doumbala	2017	99 (77, 127)	97 (76, 124)	84 (65, 107)	72 (56, 92)	64 (50, 83)	69 (54, 88)	108 (84, 139)	175 (136, 223)	171 (134, 218)	161 (126, 206)	123 (96, 158)	81 (63, 104)
Douna	2015	8 (6, 12)	9 (7, 13)	8 (6, 11)	9 (6, 12)	9 (6, 12)	9 (6, 12)	10 (7, 13)	15 (11, 21)	15 (11, 21)	15 (11, 20)	15 (11, 21)	11 (8, 16)
Douna	2016	10 (7, 14)	10 (7, 14)	9 (6, 13)	10 (7, 14)	10 (7, 14)	16 (11, 22)	23 (17, 33)	28 (20, 38)	28 (20, 39)	26 (19, 37)	25 (18, 35)	25 (18, 35)
Douna	2017	20 (14, 28)	19 (14, 27)	17 (12, 23)	15 (10, 20)	16 (12, 22)	19 (14, 27)	28 (20, 38)	34 (24, 47)	32 (23, 45)	30 (22, 42)	28 (20, 39)	22 (16, 31)
Douroula	2015	18 (14, 24)	20 (15, 27)	18 (14, 24)	19 (14, 25)	15 (11, 20)	14 (11, 19)	18 (13, 24)	35 (26, 46)	36 (27, 48)	35 (26, 47)	29 (22, 39)	18 (13, 24)
Douroula	2016	22 (16, 29)	22 (16, 29)	19 (14, 25)	20 (15, 27)	17 (12, 22)	25 (18, 33)	42 (31, 56)	62 (46, 82)	65 (49, 87)	62 (46, 82)	48 (36, 63)	38 (29, 50)
Douroula	2017	41 (31, 55)	41 (31, 54)	35 (26, 47)	30 (22, 40)	27 (20, 36)	29 (22, 39)	48 (36, 64)	74 (55, 97)	74 (55, 97)	68 (51, 90)	51 (38, 68)	34 (25, 45)
Dourtenga	2015	11 (8, 15)	12 (9, 16)	11 (8, 15)	11 (8, 15)	9 (7, 13)	9 (7, 13)	11 (8, 16)	20 (15, 28)	21 (15, 29)	20 (15, 28)	18 (13, 25)	11 (8, 15)
Dourtenga	2016	13 (9, 18)	13 (9, 17)	11 (8, 15)	12 (9, 17)	10 (8, 14)	16 (12, 22)	27 (20, 37)	36 (26, 49)	39 (28, 53)	36 (26, 49)	30 (22, 41)	23 (17, 32)
Dourtenga	2017	24 (18, 33)	24 (18, 33)	21 (15, 29)	18 (13, 24)	17 (12, 23)	19 (14, 26)	31 (23, 42)	44 (32, 60)	44 (32, 60)	40 (29, 54)	33 (24, 45)	21 (15, 28)
Fada N'gourma	2015	288 (236, 350)	315 (259, 383)	280 (230, 340)	291 (240, 354)	242 (198, 294)	234 (192, 285)	286 (235, 348)	528 (437, 638)	552 (457, 667)	537 (445, 650)	480 (396, 582)	270 (222, 328)
Fada N'gourma	2016	353 (291, 429)	334 (275, 405)	299 (246, 363)	317 (262, 386)	274 (226, 333)	409 (338, 495)	691 (573, 834)	936 (774, 1126)	1003 (833, 1211)	952 (791, 1148)	796 (658, 962)	595 (492, 720)
Fada N'gourma	2017	660 (545, 799)	641 (531, 777)	553 (457, 670)	470 (388, 569)	440 (362, 533)	497 (411, 603)	797 (659, 963)	1155 (958, 1394)	1169 (971, 1410)	1070 (888, 1290)	880 (729, 1061)	530 (435, 646)
Falagountou	2015	26 (20, 34)	29 (22, 38)	26 (20, 34)	27 (20, 35)	20 (15, 27)	18 (13, 23)	19 (14, 25)	52 (40, 69)	59 (44, 78)	55 (42, 73)	35 (26, 46)	20 (15, 27)
Falagountou	2016	31 (23, 41)	31 (23, 41)	28 (21, 36)	29 (22, 38)	23 (17, 30)	30 (23, 40)	45 (34, 60)	93 (70, 121)	106 (81, 139)	97 (73, 128)	57 (43, 75)	44 (33, 58)
Falagountou	2017	59 (45, 78)	58 (44, 77)	51 (39, 67)	43 (32, 56)	37 (28, 48)	37 (28, 49)	53 (40, 69)	112 (85, 147)	123 (93, 161)	109 (82, 143)	62 (47, 82)	39 (29, 52)
Fara	2015	35 (27, 45)	39 (30, 50)	34 (26, 44)	36 (28, 46)	30 (23, 39)	30 (23, 38)	36 (28, 46)	64 (50, 83)	67 (52, 86)	64 (50, 83)	59 (46, 75)	35 (27, 44)
Fara	2016	42 (33, 54)	41 (32, 53)	36 (28, 46)	39 (30, 50)	33 (26, 43)	51 (40, 66)	84 (66, 108)	113 (88, 145)	122 (95, 156)	113 (88, 145)	97 (75, 123)	74 (58, 95)
Fara	2017	79 (61, 101)	77 (60, 99)	66 (51, 85)	56 (44, 72)	53 (41, 68)	62 (48, 79)	96 (75, 123)	135 (105, 173)	138 (107, 176)	125 (97, 160)	104 (81, 133)	65 (51, 84)
Faramana	2015	13 (10, 18)	15 (11, 20)	13 (10, 18)	14 (10, 19)	12 (8, 16)	11 (8, 15)	14 (10, 19)	24 (18, 33)	23 (17, 32)	24 (18, 33)	23 (17, 31)	14 (11, 20)
Faramana	2016	16 (12, 22)	16 (12, 21)	14 (10, 19)	15 (11, 20)	13 (9, 17)	19 (14, 25)	34 (25, 46)	44 (32, 59)	43 (32, 58)	44 (32, 59)	39 (28, 52)	32 (23, 43)
Faramana	2017	31 (23, 42)	31 (23, 41)	26 (19, 35)	22 (16, 30)	21 (15, 28)	23 (17, 31)	40 (29, 54)	53 (39, 71)	49 (36, 66)	48 (35, 65)	42 (31, 57)	28 (21, 38)
Fo	2015	23 (17, 30)	25 (19, 33)	22 (17, 29)	23 (18, 31)	20 (15, 26)	19 (14, 25)	24 (18, 32)	41 (31, 54)	40 (30, 52)	41 (31, 54)	39 (29, 51)	24 (18, 32)
Fo	2016	28 (21, 36)	27 (20, 35)	24 (18, 31)	26 (19, 34)	22 (16, 29)	33 (25, 43)	58 (44, 77)	73 (56, 97)	73 (55, 96)	73 (55, 96)	65 (49, 86)	54 (40, 70)
Fo	2017	53 (40, 70)	52 (39, 68)	44 (33, 58)	38 (28, 49)	36 (27, 47)	40 (30, 53)	68 (51, 89)	89 (68, 117)	84 (63, 110)	81 (62, 106)	71 (54, 93)	47 (35, 62)
Founzan	2015	26 (20, 34)	29 (22, 37)	26 (20, 33)	27 (21, 35)	23 (18, 30)	24 (18, 31)	28 (22, 37)	47 (36, 61)	50 (38, 65)	47 (36, 61)	46 (35, 60)	27 (21, 36)
Founzan	2016	32 (24, 41)	31 (23, 40)	27 (21, 36)	29 (22, 38)	26 (20, 34)	41 (32, 54)	68 (52, 88)	84 (65, 109)	90 (69, 117)	83 (64, 108)	76 (58, 98)	60 (46, 78)
Founzan	2017	60 (46, 78)	59 (45, 76)	51 (39, 66)	43 (33, 56)	42 (32, 55)	51 (39, 66)	79 (61, 103)	103 (79, 133)	104 (80, 134)	93 (71, 120)	83 (64, 108)	53 (41, 69)
Foutouri	2015	26 (20, 34)	29 (22, 38)	26 (20, 34)	27 (20, 35)	21 (16, 28)	19 (14, 25)	23 (17, 30)	50 (38, 66)	54 (41, 71)	52 (40, 68)	40 (30, 52)	22 (17, 29)
Foutouri	2016	31 (24, 41)	31 (24, 41)	28 (21, 36)	29 (22, 39)	24 (18, 31)	33 (25, 43)	56 (42, 73)	91 (69, 119)	99 (75, 129)	93 (71, 121)	66 (50, 86)	48 (37, 63)
Foutouri	2017	60 (46, 79)	60 (45, 78)	52 (40, 68)	44 (33, 57)	39 (30, 51)	40 (31, 53)	64 (49, 84)	110 (84, 144)	115 (88, 150)	104 (79, 136)	72 (55, 94)	43 (33, 57)
Gao	2015	26 (19, 34)	28 (22, 37)	25 (19, 33)	26 (20, 35)	21 (16, 28)	22 (17, 29)	25 (19, 33)	47 (36, 62)	49 (37, 64)	48 (36, 62)	43 (33, 56)	25 (19, 33)
Gao	2016	31 (23, 40)	30 (23, 39)	26 (20, 34)	29 (22, 37)	24 (18, 31)	38 (29, 50)	59 (45, 77)	84 (64, 109)	90 (69, 118)	83 (63, 108)	71 (54, 92)	54 (41, 70)
Gao	2017	58 (44, 75)	56 (43, 73)	48 (37, 63)	41 (31, 54)	38 (29, 50)	45 (34, 59)	68 (52, 88)	101 (77, 131)	102 (78, 133)	92 (70, 120)	76 (58, 99)	47 (36, 62)
Gaongo	2015	27 (21, 35)	31 (24, 40)	27 (21, 35)	29 (22, 37)	23 (18, 30)	23 (17, 30)	27 (21, 36)	52 (40, 67)	55 (42, 71)	52 (40, 67)	44 (34, 57)	27 (21, 35)
Gaongo	2016	32 (25, 42)	32 (24, 42)	29 (22, 37)	31 (24, 40)	25 (19, 33)	39 (30, 50)	65 (50, 85)	92 (71, 119)	99 (76, 128)	92 (70, 119)	73 (56, 94)	58 (45, 75)
Gaongo	2017	62 (47, 80)	61 (47, 79)	53 (41, 69)	45 (35, 59)	41 (31, 53)	47 (36, 61)	74 (57, 96)	109 (84, 141)	111 (85, 143)	100 (77, 129)	78 (60, 101)	51 (39, 66)
Gaoua	2015	63 (50, 80)	70 (55, 88)	62 (49, 78)	65 (51, 82)	61 (48, 77)	71 (56, 90)	78 (61, 98)	112 (89, 141)	119 (94, 149)	115 (91, 144)	114 (90, 144)	85 (67, 108)
Gaoua	2016	76 (60, 96)	74 (58, 93)	66 (52, 83)	71 (56, 89)	68 (54, 86)	124 (98, 156)	187 (148, 235)	199 (158, 249)	216 (172, 271)	203 (162, 255)	189 (150, 237)	183 (145, 231)
Gaoua	2017	145 (115, 182)	138 (109, 174)	119 (95, 150)	102 (81, 129)	108 (86, 136)	148 (117, 186)	214 (169, 268)	240 (191, 300)	243 (193, 303)	225 (179, 282)	205 (162, 256)	162 (128, 205)
Garango	2015	130 (104, 161)	145 (117, 179)	129 (104, 160)	136 (110, 168)	113 (91, 140)	106 (85, 131)	130 (105, 161)	244 (197, 300)	257 (209, 316)	243 (197, 299)	214 (174, 264)	128 (104, 158)
Garango	2016	154 (125, 190)	154 (125, 190)	137 (110, 169)	149 (120, 183)	125 (101, 155)	182 (147, 224)	311 (252, 381)	435 (353, 534)	467 (378, 572)	429 (348, 525)	352 (286, 433)	276 (224, 340)
Garango	2017	293 (237, 360)	293 (238, 361)	253 (205, 311)	218 (176, 268)	204 (166, 252)	222 (180, 273)	361 (293, 442)	525 (426, 644)	536 (436, 658)	476 (388, 585)	382 (310, 467)	248 (201, 307)
Gassan	2015	28 (21, 36)	31 (24, 40)	28 (21, 36)	28 (22, 37)	22 (17, 29)	20 (16, 26)	25 (20, 33)	53 (41, 68)	55 (43, 72)	54 (42, 70)	43 (33, 55)	25 (19, 33)
Gassan	2016	33 (25, 43)	32 (25, 42)	29 (22, 37)	30 (23, 39)	25 (19, 32)	35 (27, 45)	60 (46, 77)	93 (71, 120)	99 (77, 128)	94 (73, 122)	69 (53, 89)	54 (42, 70)
Gassan	2017	62 (48, 80)	61 (47, 79)	53 (41, 68)	44 (34, 57)	40 (31, 51)	42 (32, 54)	68 (53, 88)	112 (86, 144)	113 (87, 146)	104 (80, 134)	75 (58, 97)	48 (37, 62)
Gayéri	2015	71 (57, 90)	80 (63, 100)	71 (57, 90)	73 (58, 92)	58 (46, 73)	53 (42, 67)	63 (50, 79)	138 (109, 173)	150 (119, 188)	141 (112, 176)	108 (86, 136)	63 (50, 80)
Gayéri	2016	86 (68, 108)	85 (67, 106)	76 (60, 96)	81 (64, 101)	66 (52, 83)	94 (75, 119)	150 (119, 187)	244 (194, 306)	273 (217, 341)	250 (199, 312)	181 (144, 227)	140 (112, 176)
Gayéri	2017	165 (131, 207)	162 (129, 203)	141 (112, 177)	118 (94, 148)	107 (85, 134)	113 (90, 141)	176 (140, 220)	303 (241, 378)	314 (250, 391)	283 (226, 353)	199 (159, 250)	125 (99, 158)
Gbomblora	2015	19 (14, 25)	21 (15, 27)	18 (14, 24)	20 (15, 26)	19 (14, 25)	22 (17, 29)	23 (17, 30)	34 (25, 44)	35 (27, 47)	35 (26, 46)	34 (25, 44)	26 (19, 34)
Gbomblora	2016	22 (17, 30)	22 (17, 29)	19 (15, 26)	21 (16, 28)	21 (16, 28)	38 (28, 50)	54 (40, 71)	59 (45, 78)	64 (49, 85)	61 (46, 80)	56 (42, 74)	55 (41, 73)
Gbomblora	2017	43 (32, 56)	42 (31, 55)	36 (27, 48)	31 (24, 41)	34 (26, 45)	46 (35, 61)	62 (47, 82)	71 (54, 94)	74 (56, 98)	68 (51, 90)	61 (46, 80)	49 (36, 65)
Godyr	2015	13 (9, 17)	14 (10, 19)	13 (9, 17)	13 (10, 18)	10 (8, 14)	10 (7, 14)	12 (9, 16)	24 (18, 33)	26 (19, 35)	25 (18, 34)	20 (15, 27)	12 (9, 16)
Godyr	2016	15 (11, 21)	15 (11, 20)	13 (10, 18)	14 (10, 19)	12 (9, 16)	17 (12, 23)	28 (20, 37)	43 (32, 58)	46 (34, 62)	44 (32, 59)	33 (24, 45)	25 (19, 34)
Godyr	2017	29 (21, 39)	29 (21, 39)	25 (18, 33)	21 (15, 28)	19 (14, 25)	20 (15, 28)	32 (24, 43)	52 (38, 70)	52 (39, 70)	49 (36, 66)	36 (26, 48)	22 (16, 30)
Gogo	2015	33 (25, 43)	37 (29, 48)	33 (25, 42)	35 (27, 45)	29 (22, 37)	29 (23, 38)	35 (27, 45)	62 (48, 80)	66 (51, 84)	62 (48, 80)	55 (42, 70)	34 (26, 44)
Gogo	2016	39 (30, 51)	39 (30, 50)	34 (27, 44)	37 (29, 48)	32 (24, 41)	50 (39, 65)	83 (64, 107)	109 (84, 139)	117 (91, 150)	108 (84, 139)	89 (69, 114)	73 (57, 94)
Gogo	2017	73 (57, 94)	73 (56, 94)	63 (49, 81)	54 (42, 69)	51 (39, 65)	60 (47, 77)	95 (73, 121)	131 (101, 167)	132 (103, 170)	119 (93, 153)	96 (74, 123)	64 (50, 83)
Gomboro	2015	10 (7, 13)	11 (8, 15)	10 (7, 13)	10 (7, 14)	8 (6, 11)	7 (5, 9)	8 (6, 11)	19 (14, 26)	20 (15, 28)	20 (14, 27)	14 (10, 20)	9 (6, 12)
Gomboro	2016	11 (8, 16)	11 (8, 16)	10 (7, 14)	11 (8, 15)	9 (6, 12)	12 (8, 16)	19 (14, 26)	33 (24, 46)	37 (26, 50)	34 (24, 46)	24 (17, 33)	19 (14, 26)
Gomboro	2017	22 (16, 30)	22 (15, 30)	19 (13, 26)	16 (11, 22)	14 (10, 19)	14 (10, 20)	22 (16, 30)	40 (29, 55)	42 (30, 57)	37 (27, 51)	26 (19, 35)	16 (12, 23)
Gomboussougou	2015	55 (43, 70)	62 (49, 79)	55 (43, 69)	58 (45, 73)	49 (38, 62)	49 (38, 62)	58 (46, 74)	104 (82, 130)	110 (87, 139)	103 (82, 131)	90 (71, 114)	57 (44, 72)
Gomboussougou	2016	65 (51, 82)	65 (51, 82)	57 (45, 72)	62 (48, 78)	53 (42, 67)	82 (65, 104)	136 (108, 172)	180 (142, 227)	197 (156, 248)	179 (142, 226)	148 (117, 186)	121 (96, 153)
Gomboussougou	2017	122 (96, 154)	120 (95, 152)	104 (82, 132)	91 (72, 115)	85 (67, 107)	99 (78, 125)	157 (124, 198)	216 (171, 271)	222 (176, 279)	197 (157, 248)	159 (126, 200)	107 (84, 135)
Gomponsom	2015	19 (14, 25)	21 (16, 28)	19 (14, 25)	20 (15, 26)	15 (12, 20)	15 (11, 19)	17 (13, 23)	37 (28, 49)	39 (29, 51)	38 (29, 50)	29 (22, 38)	17 (13, 23)
Gomponsom	2016	23 (17, 30)	23 (17, 30)	20 (15, 27)	21 (16, 28)	17 (13, 23)	25 (19, 33)	41 (31, 54)	65 (49, 86)	69 (52, 91)	66 (50, 87)	47 (35, 62)	37 (28, 48)
Gomponsom	2017	43 (32, 57)	43 (32, 56)	37 (28, 49)	31 (23, 41)	27 (21, 36)	30 (22, 39)	47 (35, 61)	77 (58, 102)	78 (58, 102)	73 (55, 95)	51 (39, 68)	32 (24, 42)
Gorgadji	2015	17 (13, 23)	19 (14, 26)	17 (13, 23)	18 (13, 24)	14 (10, 19)	12 (9, 16)	13 (10, 18)	34 (26, 46)	39 (29, 52)	36 (26, 48)	24 (18, 32)	14 (10, 19)
Gorgadji	2016	21 (15, 28)	20 (15, 27)	18 (14, 25)	19 (14, 26)	15 (11, 21)	20 (15, 27)	32 (24, 42)	61 (45, 81)	70 (52, 93)	62 (47, 83)	39 (29, 52)	31 (23, 41)
Gorgadji	2017	39 (29, 53)	39 (29, 52)	34 (25, 45)	28 (21, 38)	25 (18, 33)	25 (19, 33)	37 (27, 49)	74 (55, 99)	80 (59, 106)	70 (52, 93)	43 (32, 57)	27 (20, 36)
Gorom-Gorom	2015	88 (70, 112)	99 (78, 124)	89 (71, 111)	91 (73, 114)	70 (56, 89)	60 (48, 76)	66 (52, 83)	179 (143, 223)	204 (163, 256)	186 (148, 233)	119 (94, 149)	71 (56, 89)
Gorom-Gorom	2016	106 (84, 134)	106 (84, 133)	94 (75, 118)	100 (79, 125)	79 (63, 99)	105 (83, 131)	158 (126, 198)	319 (255, 397)	371 (296, 462)	330 (263, 410)	196 (156, 245)	154 (123, 193)
Gorom-Gorom	2017	203 (161, 254)	201 (160, 251)	175 (140, 219)	146 (117, 182)	127 (102, 159)	127 (101, 159)	182 (146, 228)	385 (309, 479)	419 (334, 522)	366 (293, 458)	213 (170, 267)	138 (109, 173)
Gossina	2015	16 (12, 21)	18 (13, 24)	16 (12, 21)	17 (12, 22)	13 (10, 18)	12 (9, 17)	15 (11, 20)	30 (23, 41)	32 (23, 42)	31 (23, 41)	25 (19, 34)	15 (11, 20)
Gossina	2016	19 (14, 26)	19 (14, 25)	17 (12, 22)	18 (13, 24)	15 (11, 19)	21 (16, 28)	35 (26, 47)	53 (40, 71)	57 (43, 76)	54 (40, 71)	41 (31, 55)	33 (25, 44)
Gossina	2017	36 (27, 48)	36 (27, 47)	31 (23, 41)	26 (19, 35)	23 (17, 31)	26 (19, 34)	41 (31, 54)	64 (48, 86)	65 (48, 86)	60 (44, 79)	45 (33, 60)	29 (22, 39)
Gounghin	2015	39 (30, 50)	44 (34, 57)	39 (31, 50)	41 (32, 53)	33 (25, 42)	31 (24, 40)	38 (30, 49)	76 (59, 97)	78 (61, 99)	74 (58, 95)	66 (51, 84)	36 (28, 46)
Gounghin	2016	47 (37, 60)	47 (37, 60)	41 (32, 53)	45 (35, 57)	36 (28, 46)	54 (42, 69)	91 (71, 116)	132 (103, 168)	143 (112, 183)	132 (103, 168)	108 (84, 137)	79 (61, 101)
Gounghin	2017	89 (69, 113)	88 (68, 112)	78 (60, 99)	65 (50, 83)	58 (45, 74)	65 (51, 83)	105 (82, 134)	159 (124, 203)	161 (126, 205)	146 (114, 185)	118 (92, 150)	70 (54, 90)
Gourcy	2015	126 (101, 156)	141 (114, 174)	126 (101, 155)	129 (104, 159)	102 (83, 127)	92 (74, 114)	108 (87, 133)	245 (200, 302)	259 (209, 317)	253 (205, 312)	190 (154, 234)	114 (92, 141)
Gourcy	2016	150 (121, 186)	151 (122, 186)	132 (107, 163)	143 (116, 176)	112 (90, 138)	159 (129, 196)	255 (207, 313)	432 (352, 530)	466 (380, 572)	443 (359, 543)	312 (253, 383)	247 (201, 304)
Gourcy	2017	281 (228, 346)	280 (227, 344)	244 (198, 301)	204 (165, 252)	179 (145, 220)	191 (155, 236)	295 (239, 362)	518 (421, 633)	533 (435, 654)	486 (395, 596)	336 (273, 413)	217 (175, 269)
Gueguere	2015	69 (55, 87)	76 (60, 95)	69 (55, 87)	71 (56, 89)	64 (50, 80)	65 (52, 82)	77 (61, 97)	124 (99, 155)	132 (105, 165)	124 (99, 156)	122 (97, 154)	75 (59, 94)
Gueguere	2016	83 (66, 104)	80 (64, 101)	72 (57, 90)	77 (61, 97)	71 (56, 90)	112 (89, 141)	183 (146, 229)	220 (176, 275)	237 (189, 296)	216 (172, 270)	200 (160, 251)	161 (128, 201)
Gueguere	2017	156 (124, 196)	151 (120, 190)	132 (105, 165)	113 (90, 141)	115 (91, 144)	137 (109, 172)	211 (168, 264)	263 (209, 328)	267 (213, 334)	239 (191, 299)	217 (173, 271)	142 (112, 180)
Guiaro	2015	27 (20, 35)	30 (23, 39)	27 (20, 35)	28 (21, 36)	24 (18, 31)	25 (19, 33)	29 (22, 38)	50 (38, 65)	51 (39, 67)	49 (38, 65)	46 (35, 60)	29 (22, 37)
Guiaro	2016	32 (24, 42)	32 (24, 41)	28 (21, 36)	30 (23, 40)	26 (20, 34)	43 (33, 56)	68 (52, 88)	87 (67, 114)	93 (71, 122)	87 (66, 113)	76 (58, 99)	62 (47, 81)
Guiaro	2017	60 (46, 79)	60 (46, 78)	52 (39, 68)	44 (33, 57)	42 (32, 55)	51 (39, 66)	78 (60, 102)	105 (80, 137)	105 (80, 137)	95 (73, 124)	83 (63, 108)	54 (41, 71)
Guiba	2015	32 (24, 41)	35 (27, 46)	31 (24, 41)	33 (25, 43)	27 (21, 35)	28 (21, 36)	33 (26, 43)	59 (46, 77)	62 (48, 80)	59 (46, 77)	52 (40, 67)	32 (24, 41)
Guiba	2016	37 (29, 48)	37 (29, 48)	33 (25, 43)	35 (27, 46)	30 (23, 39)	47 (36, 61)	78 (60, 101)	104 (80, 134)	111 (85, 143)	103 (80, 133)	84 (65, 109)	68 (53, 89)
Guiba	2017	70 (54, 91)	69 (53, 90)	59 (46, 77)	51 (40, 66)	48 (37, 62)	57 (44, 74)	90 (70, 116)	124 (96, 160)	126 (97, 162)	113 (88, 146)	91 (70, 117)	60 (46, 78)
Guibare	2015	41 (32, 53)	45 (35, 58)	41 (31, 52)	42 (33, 54)	33 (26, 43)	31 (24, 40)	36 (28, 47)	79 (61, 101)	84 (65, 107)	81 (63, 104)	62 (48, 80)	36 (28, 46)
Guibare	2016	49 (38, 63)	48 (37, 62)	43 (33, 56)	45 (35, 58)	37 (28, 47)	54 (42, 69)	86 (67, 110)	138 (107, 177)	152 (118, 195)	141 (110, 180)	102 (79, 130)	78 (60, 100)
Guibare	2017	93 (72, 119)	91 (70, 116)	79 (62, 102)	67 (52, 86)	59 (46, 76)	65 (50, 83)	99 (77, 128)	166 (130, 212)	173 (135, 221)	155 (121, 199)	110 (86, 142)	69 (53, 89)
Houndé	2015	118 (95, 146)	129 (105, 160)	116 (94, 144)	122 (98, 151)	103 (83, 127)	103 (83, 127)	126 (102, 156)	215 (174, 264)	225 (183, 277)	215 (174, 265)	206 (167, 255)	125 (101, 155)
Houndé	2016	142 (115, 176)	138 (112, 171)	124 (100, 153)	133 (107, 165)	115 (93, 143)	179 (145, 221)	303 (246, 373)	378 (307, 465)	408 (331, 501)	376 (305, 462)	340 (276, 420)	269 (218, 331)
Houndé	2017	272 (221, 335)	261 (212, 322)	230 (187, 283)	195 (158, 240)	185 (150, 229)	218 (176, 269)	350 (284, 431)	463 (376, 569)	468 (381, 575)	425 (346, 523)	374 (303, 460)	244 (197, 302)
Imasgho	2015	17 (12, 22)	18 (14, 25)	16 (12, 22)	17 (13, 23)	14 (10, 18)	13 (10, 18)	16 (12, 21)	31 (23, 42)	32 (24, 43)	32 (24, 42)	27 (20, 36)	15 (11, 21)
Imasgho	2016	20 (15, 26)	19 (14, 26)	18 (13, 24)	19 (14, 25)	15 (11, 21)	23 (17, 31)	38 (28, 51)	55 (41, 74)	59 (44, 78)	56 (41, 74)	44 (33, 59)	34 (25, 45)
Imasgho	2017	37 (28, 50)	37 (27, 49)	32 (24, 43)	27 (20, 36)	24 (18, 33)	28 (21, 37)	44 (32, 58)	67 (49, 88)	67 (50, 89)	61 (46, 82)	47 (35, 63)	30 (22, 40)
Iolonioro	2015	29 (22, 38)	32 (24, 41)	29 (22, 37)	30 (23, 39)	27 (21, 35)	28 (22, 37)	34 (26, 45)	52 (40, 67)	54 (42, 70)	52 (40, 67)	52 (40, 67)	35 (27, 46)
Iolonioro	2016	35 (27, 45)	34 (26, 44)	30 (23, 39)	32 (25, 42)	30 (23, 39)	49 (37, 63)	81 (62, 105)	91 (70, 118)	98 (75, 127)	92 (71, 120)	86 (66, 112)	76 (58, 99)
Iolonioro	2017	66 (50, 85)	64 (49, 82)	56 (43, 72)	47 (36, 62)	49 (37, 64)	59 (45, 76)	94 (72, 122)	111 (85, 143)	113 (87, 146)	102 (78, 132)	93 (71, 120)	68 (51, 88)
Ipelce	2015	9 (6, 12)	10 (7, 14)	9 (6, 12)	9 (6, 13)	8 (5, 10)	8 (5, 10)	9 (6, 12)	17 (12, 23)	18 (13, 25)	17 (12, 23)	15 (10, 20)	9 (6, 12)
Ipelce	2016	10 (8, 15)	10 (7, 14)	9 (7, 13)	10 (7, 14)	8 (6, 12)	13 (9, 18)	21 (15, 28)	29 (21, 41)	32 (23, 44)	29 (21, 41)	24 (17, 33)	19 (13, 26)
Ipelce	2017	20 (14, 27)	20 (14, 27)	17 (12, 24)	14 (10, 20)	13 (10, 19)	16 (11, 22)	24 (17, 33)	35 (25, 48)	36 (26, 49)	32 (23, 45)	25 (18, 35)	16 (12, 23)
Kaïn	2015	10 (7, 14)	11 (8, 15)	10 (7, 14)	10 (7, 14)	8 (6, 11)	7 (5, 9)	8 (5, 11)	20 (14, 27)	21 (15, 29)	20 (14, 28)	14 (10, 20)	9 (6, 12)
Kaïn	2016	12 (8, 16)	12 (8, 16)	10 (7, 14)	11 (8, 15)	9 (6, 12)	12 (8, 16)	18 (13, 25)	35 (25, 48)	38 (27, 53)	35 (25, 49)	24 (17, 33)	19 (14, 26)
Kaïn	2017	22 (16, 31)	22 (16, 30)	19 (14, 26)	16 (11, 22)	14 (10, 19)	14 (10, 20)	21 (15, 29)	41 (30, 57)	43 (31, 60)	39 (28, 54)	26 (18, 35)	17 (12, 23)
Kalsaka	2015	71 (56, 90)	80 (63, 101)	71 (56, 90)	74 (58, 93)	58 (45, 73)	54 (42, 68)	63 (50, 79)	137 (109, 172)	144 (115, 182)	140 (111, 176)	108 (85, 135)	63 (50, 79)
Kalsaka	2016	85 (67, 106)	83 (66, 105)	74 (59, 94)	79 (62, 99)	63 (50, 80)	92 (73, 115)	147 (117, 185)	241 (191, 302)	261 (208, 326)	247 (197, 311)	175 (139, 220)	135 (107, 169)
Kalsaka	2017	160 (127, 201)	158 (125, 198)	137 (109, 172)	115 (91, 145)	102 (81, 128)	111 (88, 140)	170 (135, 214)	287 (229, 360)	294 (234, 368)	269 (214, 337)	189 (150, 237)	118 (93, 149)
Kampti	2015	77 (60, 97)	83 (65, 105)	72 (57, 92)	79 (62, 100)	82 (64, 104)	90 (70, 114)	95 (75, 120)	130 (103, 164)	138 (109, 173)	138 (109, 175)	137 (108, 172)	106 (83, 134)
Kampti	2016	92 (73, 117)	87 (69, 111)	76 (60, 96)	85 (67, 108)	91 (72, 115)	154 (121, 195)	222 (175, 279)	231 (183, 291)	248 (197, 312)	242 (192, 305)	225 (178, 283)	229 (180, 289)
Kampti	2017	173 (136, 219)	166 (131, 210)	141 (111, 177)	125 (98, 158)	144 (114, 182)	188 (148, 238)	258 (204, 325)	275 (217, 345)	281 (223, 353)	266 (211, 335)	242 (191, 304)	201 (157, 256)
Kando	2015	35 (27, 45)	39 (30, 50)	35 (27, 45)	36 (28, 47)	28 (22, 37)	28 (22, 36)	33 (26, 43)	67 (51, 85)	72 (56, 93)	68 (52, 87)	57 (44, 73)	32 (25, 42)
Kando	2016	43 (33, 55)	42 (32, 54)	37 (28, 47)	40 (31, 51)	31 (24, 41)	48 (37, 62)	79 (61, 101)	119 (92, 153)	130 (101, 166)	118 (92, 152)	93 (71, 119)	71 (55, 91)
Kando	2017	80 (62, 103)	80 (61, 102)	68 (53, 88)	58 (45, 75)	51 (39, 66)	58 (45, 75)	91 (70, 117)	143 (111, 184)	149 (115, 190)	132 (102, 169)	102 (79, 131)	63 (48, 81)
Kangala	2015	25 (19, 33)	27 (21, 36)	24 (18, 32)	26 (20, 34)	23 (18, 30)	24 (19, 32)	28 (21, 37)	44 (34, 57)	43 (33, 56)	43 (33, 56)	44 (33, 57)	32 (25, 43)
Kangala	2016	30 (23, 40)	29 (22, 38)	26 (20, 34)	28 (21, 37)	26 (20, 34)	42 (32, 55)	66 (51, 87)	79 (60, 103)	79 (60, 104)	77 (58, 100)	73 (56, 96)	71 (54, 94)
Kangala	2017	58 (44, 75)	56 (42, 73)	48 (37, 63)	42 (32, 55)	43 (33, 56)	52 (40, 68)	77 (59, 101)	96 (73, 124)	91 (69, 118)	85 (65, 112)	80 (61, 104)	64 (48, 83)
Kankalaba	2015	7 (5, 9)	7 (5, 10)	7 (5, 9)	7 (5, 10)	6 (5, 9)	7 (5, 10)	8 (5, 10)	12 (8, 16)	11 (8, 16)	11 (8, 16)	12 (8, 16)	9 (6, 13)
Kankalaba	2016	8 (6, 11)	8 (6, 11)	7 (5, 10)	8 (5, 11)	7 (5, 10)	12 (8, 17)	18 (13, 26)	21 (15, 29)	21 (15, 30)	21 (15, 29)	20 (14, 27)	20 (14, 28)
Kankalaba	2017	16 (11, 22)	15 (11, 21)	13 (9, 19)	12 (8, 16)	12 (9, 17)	15 (11, 21)	21 (15, 30)	26 (19, 36)	25 (18, 34)	23 (17, 33)	22 (16, 31)	18 (13, 26)
Kantchari	2015	81 (63, 102)	88 (70, 111)	80 (63, 100)	82 (65, 104)	64 (51, 82)	60 (47, 75)	74 (59, 94)	152 (120, 191)	161 (128, 202)	155 (123, 195)	127 (100, 160)	70 (55, 88)
Kantchari	2016	96 (76, 121)	94 (74, 119)	84 (67, 106)	89 (70, 113)	72 (57, 91)	103 (82, 130)	177 (141, 222)	270 (214, 338)	294 (234, 369)	272 (216, 341)	211 (167, 265)	152 (120, 191)
Kantchari	2017	182 (144, 229)	177 (141, 224)	156 (123, 196)	131 (104, 165)	116 (92, 147)	126 (99, 158)	206 (164, 259)	328 (260, 412)	332 (264, 416)	305 (242, 382)	230 (183, 289)	136 (107, 172)
Karankasso-Sambla	2015	24 (18, 31)	26 (20, 34)	23 (18, 31)	25 (19, 32)	21 (16, 28)	22 (17, 29)	27 (21, 35)	43 (33, 56)	43 (33, 56)	42 (32, 55)	42 (32, 54)	27 (21, 35)
Karankasso-Sambla	2016	29 (22, 38)	28 (21, 37)	25 (19, 32)	27 (20, 35)	24 (18, 31)	39 (30, 50)	64 (49, 83)	76 (58, 99)	78 (60, 101)	75 (57, 97)	69 (53, 89)	59 (45, 77)
Karankasso-Sambla	2017	55 (42, 71)	53 (41, 69)	46 (35, 60)	39 (30, 51)	39 (30, 51)	47 (36, 62)	75 (57, 97)	93 (72, 121)	91 (69, 118)	83 (64, 108)	76 (59, 99)	53 (40, 69)
Karankasso-Vigué	2015	135 (109, 168)	147 (119, 182)	133 (107, 164)	139 (112, 172)	128 (103, 158)	129 (104, 159)	157 (127, 195)	240 (195, 296)	250 (202, 307)	239 (193, 295)	240 (194, 296)	160 (129, 198)
Karankasso-Vigué	2016	164 (132, 203)	157 (127, 194)	142 (115, 176)	152 (122, 189)	143 (115, 177)	224 (181, 276)	376 (305, 464)	428 (347, 528)	454 (369, 557)	425 (345, 523)	396 (321, 486)	347 (281, 429)
Karankasso-Vigué	2017	313 (254, 385)	300 (243, 370)	264 (214, 326)	225 (183, 278)	233 (188, 288)	276 (223, 341)	440 (356, 540)	525 (427, 645)	528 (429, 649)	479 (390, 589)	445 (361, 548)	319 (257, 396)
Kassoum	2015	13 (10, 18)	14 (11, 19)	13 (9, 17)	13 (10, 18)	10 (8, 14)	9 (7, 12)	11 (8, 15)	25 (18, 34)	26 (19, 36)	25 (19, 34)	19 (14, 26)	11 (8, 16)
Kassoum	2016	15 (11, 21)	15 (11, 20)	13 (10, 18)	14 (10, 19)	11 (8, 15)	16 (11, 21)	26 (19, 35)	44 (32, 59)	47 (35, 64)	45 (33, 60)	32 (23, 43)	25 (18, 33)
Kassoum	2017	29 (21, 39)	29 (21, 39)	25 (18, 34)	21 (15, 28)	18 (13, 25)	19 (14, 25)	31 (22, 41)	53 (39, 71)	54 (40, 72)	49 (36, 67)	34 (25, 46)	22 (16, 29)
Kaya	2015	137 (110, 169)	152 (123, 188)	136 (110, 169)	140 (113, 172)	111 (89, 138)	101 (81, 124)	117 (94, 144)	263 (213, 323)	283 (230, 349)	271 (220, 333)	206 (167, 254)	119 (96, 147)
Kaya	2016	164 (132, 202)	161 (130, 199)	144 (116, 178)	152 (123, 187)	124 (101, 154)	175 (142, 216)	280 (227, 346)	470 (381, 577)	520 (421, 641)	473 (384, 580)	336 (272, 413)	258 (209, 317)
Kaya	2017	310 (251, 382)	303 (246, 373)	264 (214, 325)	223 (181, 274)	199 (161, 245)	210 (170, 259)	321 (260, 395)	560 (454, 686)	581 (472, 713)	522 (425, 641)	365 (296, 448)	229 (184, 283)
Kayan	2015	23 (17, 30)	25 (19, 33)	22 (17, 29)	23 (17, 30)	19 (14, 25)	19 (15, 25)	25 (19, 32)	41 (31, 54)	39 (30, 52)	40 (31, 53)	39 (30, 51)	25 (19, 32)
Kayan	2016	27 (21, 36)	27 (20, 35)	24 (18, 31)	25 (19, 33)	22 (16, 28)	33 (25, 44)	59 (45, 77)	73 (56, 95)	71 (53, 93)	71 (54, 93)	65 (50, 85)	54 (41, 70)
Kayan	2017	52 (40, 68)	51 (39, 67)	44 (33, 58)	37 (28, 49)	35 (27, 46)	41 (31, 54)	69 (52, 90)	89 (68, 117)	82 (62, 107)	80 (61, 105)	72 (54, 94)	48 (36, 63)
Kayao	2015	31 (24, 41)	35 (27, 45)	31 (24, 40)	32 (25, 41)	26 (20, 34)	26 (20, 34)	31 (24, 40)	58 (45, 75)	62 (48, 79)	60 (46, 77)	51 (40, 66)	30 (23, 39)
Kayao	2016	37 (29, 48)	36 (28, 47)	32 (25, 42)	34 (27, 45)	29 (22, 38)	44 (34, 57)	73 (56, 93)	102 (79, 131)	111 (86, 142)	104 (81, 134)	85 (65, 109)	66 (51, 85)
Kayao	2017	70 (54, 90)	69 (53, 89)	60 (46, 77)	51 (39, 65)	47 (36, 61)	54 (41, 69)	83 (65, 108)	123 (96, 159)	125 (97, 161)	114 (89, 147)	91 (70, 117)	58 (44, 75)
Kelbo	2015	35 (26, 46)	39 (29, 50)	35 (27, 46)	36 (27, 47)	28 (21, 36)	24 (18, 31)	28 (21, 37)	69 (53, 89)	75 (58, 98)	70 (53, 91)	49 (37, 63)	30 (23, 39)
Kelbo	2016	42 (32, 54)	41 (31, 54)	37 (28, 48)	39 (30, 51)	31 (23, 40)	42 (32, 54)	66 (51, 86)	123 (94, 159)	137 (105, 177)	123 (94, 160)	81 (62, 105)	65 (49, 84)
Kelbo	2017	80 (61, 104)	78 (60, 101)	68 (52, 89)	58 (44, 75)	50 (38, 65)	51 (39, 66)	77 (59, 100)	148 (113, 192)	156 (120, 203)	138 (106, 179)	89 (68, 115)	58 (44, 76)
Kiembara	2015	24 (18, 31)	27 (20, 35)	24 (18, 31)	25 (19, 32)	19 (15, 25)	17 (13, 22)	20 (15, 26)	47 (36, 61)	50 (38, 65)	48 (36, 62)	36 (28, 47)	22 (17, 29)
Kiembara	2016	28 (21, 37)	28 (21, 37)	25 (19, 33)	26 (20, 34)	21 (16, 28)	29 (22, 38)	47 (36, 62)	82 (63, 107)	89 (68, 117)	84 (64, 110)	59 (45, 77)	47 (36, 61)
Kiembara	2017	53 (41, 70)	53 (41, 69)	46 (35, 60)	39 (30, 51)	34 (26, 45)	36 (27, 47)	55 (42, 71)	99 (75, 129)	102 (78, 132)	93 (71, 121)	64 (49, 84)	41 (31, 54)
Kindi	2015	24 (18, 31)	27 (20, 35)	24 (18, 31)	25 (19, 32)	20 (15, 26)	19 (14, 25)	23 (17, 30)	45 (34, 59)	47 (35, 61)	46 (35, 60)	38 (29, 50)	22 (17, 29)
Kindi	2016	28 (21, 37)	28 (21, 37)	25 (19, 33)	26 (20, 35)	22 (16, 29)	33 (25, 43)	54 (41, 71)	80 (60, 104)	85 (65, 111)	80 (61, 105)	62 (47, 81)	48 (36, 63)
Kindi	2017	53 (40, 69)	53 (40, 69)	46 (35, 60)	39 (29, 51)	35 (27, 46)	40 (30, 52)	63 (48, 82)	95 (72, 124)	96 (73, 125)	87 (66, 114)	67 (51, 88)	42 (32, 55)
Kirsi	2015	19 (14, 25)	21 (15, 28)	19 (14, 25)	19 (14, 26)	15 (11, 20)	14 (11, 19)	17 (13, 23)	36 (27, 47)	38 (28, 50)	37 (27, 49)	29 (21, 38)	16 (12, 22)
Kirsi	2016	22 (17, 30)	22 (16, 29)	20 (15, 26)	21 (15, 27)	17 (12, 22)	25 (18, 33)	40 (30, 54)	63 (47, 84)	67 (50, 89)	64 (48, 85)	47 (35, 62)	36 (26, 47)
Kirsi	2017	42 (31, 56)	41 (31, 55)	36 (27, 48)	30 (22, 40)	27 (20, 36)	29 (22, 39)	46 (34, 61)	76 (57, 100)	76 (57, 101)	71 (53, 94)	51 (38, 67)	31 (23, 42)
Koalla	2015	50 (39, 64)	55 (43, 71)	50 (39, 64)	51 (40, 65)	39 (31, 50)	35 (28, 45)	41 (32, 52)	96 (75, 122)	105 (82, 134)	99 (78, 126)	71 (56, 91)	42 (33, 53)
Koalla	2016	60 (47, 76)	59 (46, 75)	52 (41, 67)	55 (43, 71)	44 (35, 57)	62 (48, 79)	97 (76, 124)	173 (136, 219)	193 (151, 245)	177 (139, 225)	119 (93, 151)	92 (72, 117)
Koalla	2017	115 (90, 146)	113 (89, 144)	98 (77, 125)	83 (65, 105)	72 (56, 91)	75 (59, 96)	113 (88, 143)	212 (166, 268)	224 (175, 283)	199 (156, 252)	130 (102, 165)	81 (63, 104)
Kogho	2015	11 (8, 15)	13 (9, 17)	11 (8, 15)	12 (8, 16)	9 (7, 12)	9 (6, 12)	10 (7, 14)	21 (16, 29)	23 (17, 31)	22 (16, 30)	18 (13, 24)	10 (7, 14)
Kogho	2016	13 (10, 18)	13 (10, 18)	12 (9, 16)	13 (9, 17)	10 (7, 14)	15 (11, 20)	24 (18, 33)	38 (28, 52)	41 (30, 56)	39 (28, 53)	29 (21, 40)	22 (16, 30)
Kogho	2017	25 (18, 34)	25 (18, 34)	22 (16, 29)	18 (13, 25)	16 (12, 22)	18 (13, 25)	28 (20, 38)	45 (33, 62)	47 (34, 64)	42 (31, 57)	31 (23, 42)	19 (14, 26)
Kokologho	2015	40 (31, 52)	45 (35, 58)	40 (31, 51)	41 (32, 53)	34 (27, 44)	33 (26, 43)	39 (31, 51)	75 (58, 96)	79 (61, 101)	77 (60, 98)	65 (50, 83)	39 (30, 50)
Kokologho	2016	47 (37, 61)	47 (36, 60)	42 (32, 54)	45 (35, 57)	38 (29, 49)	57 (44, 73)	94 (73, 120)	132 (103, 168)	141 (110, 181)	133 (103, 169)	107 (83, 136)	85 (66, 108)
Kokologho	2017	89 (70, 114)	88 (69, 113)	76 (59, 98)	65 (51, 84)	61 (47, 78)	69 (54, 88)	108 (84, 138)	157 (122, 200)	161 (125, 205)	149 (116, 191)	116 (90, 148)	74 (58, 96)
Koloko	2015	29 (22, 37)	31 (23, 40)	28 (21, 36)	29 (22, 38)	26 (20, 34)	27 (20, 35)	32 (24, 41)	50 (39, 65)	50 (38, 65)	49 (38, 64)	50 (38, 65)	36 (28, 47)
Koloko	2016	34 (26, 45)	33 (25, 43)	30 (23, 39)	33 (25, 42)	29 (22, 38)	46 (35, 60)	76 (58, 98)	90 (69, 117)	90 (69, 117)	87 (67, 114)	83 (64, 108)	80 (61, 104)
Koloko	2017	66 (50, 85)	63 (48, 82)	55 (42, 71)	47 (36, 61)	46 (36, 60)	57 (43, 73)	88 (67, 114)	108 (83, 140)	103 (79, 133)	97 (74, 126)	90 (69, 117)	71 (54, 92)
Kombissiri	2015	76 (60, 95)	86 (67, 108)	76 (60, 95)	78 (62, 99)	63 (50, 80)	64 (51, 81)	76 (60, 96)	143 (113, 179)	150 (119, 188)	144 (114, 180)	122 (97, 153)	74 (59, 93)
Kombissiri	2016	90 (71, 113)	90 (71, 113)	80 (63, 100)	84 (66, 106)	70 (55, 88)	111 (88, 139)	180 (143, 225)	251 (200, 314)	274 (218, 343)	252 (201, 316)	201 (160, 252)	161 (128, 202)
Kombissiri	2017	171 (136, 214)	170 (135, 213)	145 (115, 182)	124 (98, 156)	113 (90, 142)	134 (106, 168)	207 (164, 259)	300 (239, 376)	307 (244, 384)	275 (218, 344)	216 (171, 270)	140 (110, 176)
Kombori	2015	5 (3, 7)	5 (4, 8)	5 (3, 7)	5 (3, 7)	4 (3, 6)	4 (2, 5)	4 (3, 6)	9 (6, 14)	10 (7, 14)	9 (6, 14)	7 (5, 11)	4 (3, 6)
Kombori	2016	6 (4, 8)	6 (4, 8)	5 (3, 7)	5 (4, 8)	4 (3, 6)	6 (4, 9)	10 (7, 14)	17 (11, 24)	18 (12, 25)	16 (11, 24)	12 (8, 17)	9 (6, 14)
Kombori	2017	11 (7, 16)	11 (7, 15)	9 (6, 13)	8 (5, 11)	7 (5, 10)	7 (5, 10)	11 (8, 16)	20 (13, 28)	20 (13, 28)	18 (12, 26)	13 (9, 19)	8 (6, 12)
Komki-Ipala	2015	34 (26, 44)	38 (29, 49)	34 (26, 43)	35 (27, 46)	29 (22, 37)	28 (21, 36)	33 (26, 43)	63 (49, 82)	67 (51, 86)	65 (50, 84)	55 (42, 71)	33 (25, 43)
Komki-Ipala	2016	42 (32, 54)	41 (31, 53)	37 (28, 48)	39 (30, 51)	33 (25, 42)	49 (37, 63)	81 (63, 105)	114 (88, 148)	124 (96, 161)	117 (91, 151)	93 (71, 120)	73 (56, 95)
Komki-Ipala	2017	81 (63, 105)	80 (61, 103)	69 (53, 89)	59 (46, 77)	53 (41, 69)	61 (47, 79)	97 (75, 125)	143 (110, 184)	144 (111, 186)	134 (103, 172)	103 (80, 134)	67 (51, 87)
Kompienga	2015	66 (50, 87)	73 (55, 95)	66 (50, 86)	69 (52, 89)	60 (46, 79)	63 (48, 82)	73 (55, 95)	121 (92, 156)	129 (98, 167)	125 (95, 161)	123 (94, 159)	70 (54, 92)
Kompienga	2016	80 (61, 105)	79 (60, 102)	70 (53, 91)	75 (57, 97)	67 (51, 87)	109 (83, 141)	176 (134, 228)	215 (165, 279)	236 (180, 306)	221 (169, 285)	202 (154, 261)	154 (117, 200)
Kompienga	2017	154 (117, 200)	151 (114, 196)	130 (99, 169)	110 (84, 143)	109 (83, 141)	133 (101, 173)	204 (156, 265)	264 (202, 341)	269 (205, 347)	243 (185, 314)	222 (169, 287)	140 (106, 183)
Komsilga	2015	105 (84, 132)	118 (94, 147)	105 (84, 131)	110 (88, 137)	88 (70, 110)	87 (70, 109)	104 (83, 130)	203 (163, 253)	214 (172, 267)	200 (161, 249)	172 (138, 214)	103 (82, 129)
Komsilga	2016	130 (104, 162)	129 (103, 161)	113 (91, 141)	124 (99, 154)	101 (81, 126)	155 (125, 194)	253 (203, 315)	361 (290, 448)	391 (315, 485)	370 (298, 459)	291 (235, 362)	230 (185, 287)
Komsilga	2017	253 (203, 314)	248 (199, 308)	214 (172, 267)	185 (148, 231)	166 (133, 206)	193 (155, 240)	304 (244, 378)	449 (361, 557)	457 (369, 566)	416 (334, 515)	324 (260, 402)	210 (168, 263)
Komtoega	2015	26 (20, 34)	30 (23, 39)	26 (20, 34)	28 (21, 36)	23 (17, 30)	21 (16, 28)	26 (20, 35)	50 (38, 65)	53 (40, 68)	50 (38, 65)	43 (33, 56)	26 (20, 34)
Komtoega	2016	31 (24, 41)	31 (24, 41)	28 (21, 36)	30 (23, 39)	25 (19, 33)	37 (28, 48)	63 (48, 81)	89 (68, 116)	95 (73, 124)	87 (67, 114)	71 (54, 92)	56 (43, 73)
Komtoega	2017	59 (45, 77)	59 (45, 77)	52 (39, 67)	44 (34, 57)	41 (31, 53)	45 (34, 58)	72 (55, 94)	108 (83, 140)	108 (83, 141)	98 (75, 127)	77 (59, 99)	50 (38, 65)
Kona	2015	20 (15, 27)	22 (17, 29)	20 (15, 26)	21 (16, 28)	17 (13, 23)	16 (12, 21)	21 (15, 27)	37 (28, 49)	38 (29, 51)	37 (28, 49)	33 (25, 43)	20 (15, 27)
Kona	2016	24 (18, 32)	23 (18, 31)	21 (16, 27)	22 (17, 30)	19 (14, 25)	28 (21, 37)	48 (37, 64)	65 (49, 86)	69 (52, 91)	65 (49, 85)	54 (41, 71)	44 (33, 58)
Kona	2017	45 (34, 59)	44 (33, 58)	38 (29, 51)	33 (25, 43)	30 (23, 40)	33 (25, 44)	56 (42, 73)	79 (59, 104)	78 (59, 103)	72 (55, 95)	58 (44, 77)	38 (29, 51)
Kongoussi	2015	113 (90, 140)	126 (101, 155)	112 (90, 139)	116 (93, 143)	91 (73, 114)	84 (67, 104)	95 (76, 118)	218 (176, 269)	234 (189, 289)	222 (179, 274)	167 (135, 208)	97 (78, 120)
Kongoussi	2016	135 (108, 167)	133 (107, 165)	118 (95, 147)	126 (101, 156)	101 (81, 125)	145 (117, 180)	225 (181, 277)	386 (312, 475)	423 (342, 521)	389 (315, 478)	274 (221, 337)	210 (169, 260)
Kongoussi	2017	253 (204, 313)	249 (201, 308)	218 (176, 269)	184 (148, 227)	161 (130, 199)	174 (140, 215)	261 (211, 322)	463 (374, 570)	479 (388, 589)	432 (349, 532)	297 (240, 366)	185 (148, 230)
Koper	2015	26 (20, 34)	29 (22, 37)	25 (19, 33)	27 (20, 35)	24 (18, 31)	24 (18, 31)	29 (22, 38)	47 (36, 61)	50 (38, 65)	47 (36, 62)	45 (35, 59)	27 (21, 36)
Koper	2016	31 (24, 40)	30 (23, 39)	27 (20, 35)	29 (22, 37)	26 (20, 34)	41 (31, 53)	67 (51, 87)	83 (64, 108)	90 (69, 117)	82 (63, 107)	74 (57, 96)	59 (45, 77)
Koper	2017	58 (44, 76)	57 (44, 75)	49 (38, 64)	42 (32, 55)	42 (32, 55)	49 (37, 64)	78 (59, 101)	99 (76, 128)	101 (77, 131)	90 (69, 117)	80 (61, 104)	52 (39, 67)
Kordie	2015	12 (9, 17)	14 (10, 19)	12 (9, 17)	13 (9, 17)	10 (7, 14)	10 (7, 13)	12 (8, 16)	23 (17, 31)	24 (18, 33)	24 (17, 32)	20 (14, 27)	11 (8, 15)
Kordie	2016	15 (11, 20)	14 (11, 20)	13 (9, 17)	14 (10, 19)	11 (8, 15)	17 (12, 23)	27 (20, 37)	41 (30, 55)	44 (32, 59)	41 (30, 55)	32 (23, 43)	24 (18, 33)
Kordie	2017	27 (20, 37)	27 (20, 37)	24 (17, 32)	20 (15, 27)	18 (13, 24)	20 (15, 27)	31 (23, 42)	49 (37, 67)	50 (37, 67)	46 (34, 61)	35 (26, 47)	21 (16, 29)
Korsimoro	2015	40 (31, 52)	46 (35, 58)	41 (32, 52)	42 (33, 54)	33 (26, 42)	31 (24, 40)	37 (29, 47)	78 (61, 100)	84 (65, 107)	80 (62, 102)	64 (50, 81)	37 (29, 47)
Korsimoro	2016	49 (38, 62)	48 (37, 61)	43 (33, 55)	46 (36, 59)	37 (29, 47)	54 (42, 69)	87 (68, 112)	138 (107, 175)	152 (118, 194)	140 (110, 179)	104 (81, 133)	79 (61, 100)
Korsimoro	2017	92 (72, 118)	91 (71, 116)	80 (62, 101)	67 (52, 86)	59 (46, 76)	65 (51, 83)	100 (78, 128)	165 (129, 211)	173 (134, 220)	154 (120, 196)	112 (88, 144)	70 (54, 90)
Kossouka	2015	23 (17, 31)	26 (20, 34)	23 (17, 30)	24 (18, 31)	18 (14, 24)	17 (13, 23)	20 (15, 26)	45 (34, 59)	48 (36, 63)	45 (34, 60)	34 (26, 45)	20 (15, 26)
Kossouka	2016	27 (21, 36)	27 (20, 36)	24 (18, 32)	25 (19, 34)	20 (15, 27)	30 (22, 39)	46 (35, 61)	78 (59, 103)	86 (65, 113)	80 (61, 106)	56 (43, 74)	43 (33, 57)
Kossouka	2017	52 (39, 68)	51 (39, 68)	45 (34, 59)	38 (28, 50)	33 (25, 43)	36 (27, 47)	53 (40, 70)	94 (71, 123)	97 (73, 127)	87 (66, 115)	60 (45, 80)	38 (29, 50)
Koti	2015	29 (22, 37)	31 (24, 41)	28 (21, 37)	29 (22, 38)	25 (19, 32)	25 (19, 33)	30 (23, 39)	52 (40, 68)	55 (42, 71)	52 (40, 68)	49 (37, 64)	29 (22, 37)
Koti	2016	35 (26, 45)	34 (26, 44)	30 (23, 39)	32 (25, 42)	28 (21, 36)	43 (33, 56)	72 (55, 93)	92 (70, 119)	99 (76, 128)	91 (70, 118)	80 (61, 104)	62 (48, 80)
Koti	2017	65 (50, 85)	64 (49, 82)	55 (42, 71)	47 (36, 61)	45 (34, 58)	54 (41, 70)	83 (64, 108)	111 (85, 144)	113 (87, 147)	103 (79, 133)	88 (67, 114)	56 (42, 72)
Koubri	2015	89 (71, 111)	99 (79, 123)	88 (71, 110)	92 (73, 114)	74 (59, 92)	74 (59, 92)	87 (70, 108)	169 (136, 209)	177 (143, 220)	169 (136, 210)	144 (116, 179)	85 (68, 106)
Koubri	2016	112 (90, 139)	110 (88, 137)	96 (77, 120)	104 (83, 129)	85 (68, 106)	132 (106, 164)	214 (172, 265)	306 (246, 379)	329 (265, 406)	309 (249, 382)	243 (196, 301)	191 (153, 237)
Koubri	2017	216 (174, 268)	214 (172, 265)	184 (148, 228)	158 (127, 196)	140 (112, 174)	164 (132, 204)	257 (207, 318)	382 (308, 473)	386 (310, 478)	352 (283, 435)	271 (218, 337)	174 (139, 216)
Koudougou	2015	274 (224, 334)	308 (253, 374)	275 (226, 333)	283 (232, 344)	230 (188, 280)	228 (187, 278)	270 (221, 328)	520 (429, 628)	541 (446, 654)	526 (434, 638)	454 (374, 550)	270 (221, 327)
Koudougou	2016	340 (280, 413)	337 (278, 410)	294 (241, 357)	318 (262, 386)	261 (214, 318)	391 (321, 473)	648 (535, 784)	939 (776, 1133)	986 (815, 1190)	927 (768, 1119)	730 (603, 884)	582 (479, 704)
Koudougou	2017	637 (526, 772)	622 (514, 753)	525 (433, 635)	443 (364, 537)	420 (346, 509)	473 (391, 573)	740 (610, 892)	1087 (898, 1312)	1085 (896, 1307)	1012 (837, 1219)	792 (652, 955)	511 (419, 623)
Kougny	2015	8 (6, 11)	9 (6, 12)	8 (6, 11)	8 (6, 11)	7 (5, 9)	6 (4, 9)	7 (5, 10)	15 (11, 21)	16 (11, 22)	15 (11, 21)	12 (9, 17)	8 (5, 11)
Kougny	2016	10 (7, 13)	9 (7, 13)	8 (6, 12)	9 (6, 12)	7 (5, 10)	10 (7, 14)	17 (12, 24)	27 (19, 37)	29 (21, 40)	27 (19, 38)	21 (15, 29)	16 (12, 23)
Kougny	2017	18 (13, 25)	18 (13, 25)	15 (11, 21)	13 (9, 18)	12 (8, 16)	13 (9, 18)	20 (14, 28)	32 (23, 44)	33 (23, 45)	30 (21, 42)	22 (16, 31)	14 (10, 20)
Kouka	2015	82 (65, 103)	91 (72, 114)	81 (64, 101)	84 (67, 106)	69 (55, 87)	67 (53, 85)	86 (68, 108)	148 (118, 186)	150 (119, 188)	149 (119, 187)	139 (110, 173)	84 (67, 106)
Kouka	2016	97 (77, 122)	95 (75, 119)	84 (67, 105)	91 (72, 114)	76 (60, 95)	115 (91, 144)	203 (162, 254)	262 (209, 327)	267 (212, 334)	263 (211, 328)	226 (181, 283)	182 (145, 227)
Kouka	2017	182 (145, 228)	180 (143, 225)	154 (122, 193)	131 (104, 164)	122 (97, 152)	138 (109, 173)	233 (185, 291)	314 (250, 392)	301 (240, 376)	290 (232, 361)	245 (195, 306)	160 (127, 201)
Koumbia	2015	48 (38, 62)	53 (41, 67)	48 (37, 61)	50 (39, 63)	44 (34, 56)	44 (35, 57)	55 (43, 70)	87 (68, 110)	91 (72, 116)	87 (68, 111)	85 (67, 108)	53 (42, 68)
Koumbia	2016	58 (46, 74)	56 (44, 72)	51 (40, 65)	54 (42, 69)	49 (38, 62)	77 (60, 98)	129 (101, 164)	154 (121, 195)	164 (129, 207)	152 (119, 192)	140 (110, 177)	116 (91, 146)
Koumbia	2017	111 (87, 141)	108 (84, 137)	94 (74, 120)	80 (62, 101)	79 (62, 101)	94 (74, 119)	151 (118, 191)	186 (146, 236)	188 (148, 238)	172 (135, 217)	154 (121, 195)	103 (80, 131)
Koumbri	2015	39 (30, 51)	43 (34, 56)	39 (30, 50)	40 (31, 51)	31 (24, 40)	27 (21, 35)	31 (24, 40)	76 (59, 99)	82 (64, 106)	79 (61, 101)	57 (44, 74)	35 (27, 45)
Koumbri	2016	46 (36, 60)	46 (35, 59)	41 (32, 53)	43 (33, 55)	34 (26, 44)	46 (36, 60)	72 (56, 93)	136 (106, 175)	148 (115, 189)	137 (106, 176)	93 (72, 120)	75 (58, 96)
Koumbri	2017	87 (68, 113)	86 (67, 111)	75 (58, 96)	63 (48, 81)	55 (42, 71)	55 (43, 71)	83 (64, 107)	162 (126, 209)	167 (130, 214)	151 (117, 194)	102 (79, 131)	66 (51, 85)
Koundougou	2015	20 (15, 26)	21 (16, 28)	19 (14, 25)	20 (15, 26)	17 (13, 22)	17 (13, 22)	21 (16, 28)	35 (26, 46)	35 (26, 46)	35 (26, 46)	34 (25, 44)	21 (15, 27)
Koundougou	2016	23 (18, 31)	23 (17, 30)	20 (15, 26)	22 (16, 29)	19 (14, 24)	29 (22, 38)	51 (38, 66)	63 (48, 82)	63 (47, 82)	62 (47, 81)	56 (42, 73)	45 (34, 59)
Koundougou	2017	45 (34, 59)	44 (33, 57)	37 (28, 49)	32 (24, 42)	30 (23, 40)	36 (27, 47)	59 (44, 77)	76 (58, 100)	73 (55, 95)	70 (53, 92)	61 (47, 81)	40 (30, 53)
Koupéla	2015	95 (76, 119)	105 (84, 131)	93 (75, 116)	97 (78, 121)	78 (62, 97)	76 (61, 95)	92 (74, 115)	179 (144, 223)	190 (152, 236)	177 (143, 220)	157 (126, 195)	89 (71, 111)
Koupéla	2016	114 (91, 142)	112 (90, 139)	99 (79, 123)	105 (84, 131)	88 (70, 109)	132 (106, 164)	221 (178, 274)	320 (258, 395)	347 (280, 430)	315 (253, 390)	260 (209, 321)	191 (153, 238)
Koupéla	2017	213 (171, 264)	212 (171, 263)	182 (147, 226)	153 (123, 191)	139 (112, 173)	159 (127, 198)	253 (204, 313)	380 (307, 470)	391 (315, 483)	344 (277, 425)	283 (228, 351)	170 (137, 213)
Kourinion	2015	20 (15, 26)	21 (16, 28)	19 (14, 25)	20 (15, 26)	18 (14, 24)	19 (14, 25)	22 (16, 29)	34 (26, 45)	34 (26, 45)	34 (25, 44)	34 (26, 45)	23 (18, 31)
Kourinion	2016	24 (18, 31)	22 (17, 30)	20 (15, 26)	22 (16, 29)	20 (15, 27)	33 (25, 43)	52 (40, 69)	61 (46, 80)	62 (47, 82)	60 (45, 79)	57 (43, 74)	52 (39, 68)
Kourinion	2017	46 (34, 60)	43 (32, 57)	37 (28, 49)	32 (24, 42)	32 (24, 43)	40 (30, 52)	60 (45, 79)	74 (56, 97)	71 (54, 94)	67 (51, 88)	62 (47, 81)	46 (35, 61)
Kourouma	2015	32 (24, 41)	35 (27, 46)	31 (24, 41)	33 (25, 42)	27 (21, 35)	28 (22, 37)	35 (27, 45)	57 (44, 73)	56 (43, 72)	56 (43, 72)	55 (42, 71)	35 (26, 45)
Kourouma	2016	38 (29, 49)	37 (29, 48)	33 (26, 43)	36 (27, 46)	30 (23, 39)	49 (38, 64)	85 (65, 109)	101 (78, 130)	103 (79, 132)	100 (77, 128)	92 (71, 119)	76 (59, 98)
Kourouma	2017	74 (57, 95)	71 (55, 92)	62 (47, 79)	52 (41, 68)	49 (38, 64)	60 (47, 78)	97 (75, 126)	124 (96, 159)	118 (91, 152)	111 (86, 143)	99 (77, 128)	67 (52, 87)
Koutougou	2015	24 (18, 32)	27 (20, 35)	24 (18, 32)	25 (18, 32)	19 (14, 25)	16 (12, 21)	18 (14, 24)	48 (36, 64)	54 (41, 71)	50 (37, 65)	32 (24, 42)	20 (15, 26)
Koutougou	2016	29 (21, 38)	28 (21, 38)	26 (19, 34)	27 (20, 35)	21 (16, 28)	28 (21, 37)	43 (32, 57)	86 (65, 114)	98 (74, 130)	88 (66, 115)	53 (40, 70)	43 (32, 56)
Koutougou	2017	54 (41, 72)	54 (41, 71)	47 (35, 62)	40 (30, 52)	34 (26, 45)	34 (26, 45)	50 (38, 66)	104 (79, 138)	113 (85, 149)	98 (74, 129)	58 (43, 76)	38 (29, 50)
Kpuéré	2015	18 (13, 25)	19 (14, 27)	17 (13, 24)	19 (14, 27)	21 (15, 29)	24 (18, 33)	23 (17, 32)	30 (22, 41)	33 (24, 46)	34 (25, 47)	33 (25, 46)	27 (20, 38)
Kpuéré	2016	22 (16, 30)	21 (15, 28)	18 (13, 24)	21 (15, 29)	23 (17, 32)	41 (30, 57)	54 (40, 74)	53 (39, 73)	59 (44, 81)	58 (43, 81)	54 (40, 74)	58 (43, 80)
Kpuéré	2017	41 (30, 56)	39 (28, 53)	33 (24, 45)	30 (22, 42)	37 (28, 51)	50 (37, 69)	62 (46, 86)	64 (47, 88)	68 (50, 93)	65 (48, 90)	59 (44, 81)	52 (38, 72)
Kyon	2015	21 (16, 28)	23 (18, 31)	21 (16, 28)	22 (16, 29)	17 (13, 23)	17 (13, 22)	20 (15, 27)	40 (30, 53)	42 (32, 56)	40 (30, 53)	33 (25, 44)	20 (15, 27)
Kyon	2016	25 (19, 33)	25 (18, 33)	22 (16, 29)	24 (18, 31)	19 (14, 26)	29 (21, 38)	48 (36, 64)	71 (53, 94)	76 (57, 101)	70 (53, 93)	55 (41, 73)	44 (33, 58)
Kyon	2017	47 (36, 63)	47 (35, 62)	41 (30, 54)	35 (26, 46)	31 (23, 41)	35 (26, 46)	55 (41, 73)	85 (64, 113)	86 (64, 113)	78 (58, 103)	60 (45, 80)	39 (29, 52)
Lalgaye	2015	21 (16, 27)	23 (17, 30)	20 (15, 27)	22 (16, 29)	18 (14, 24)	18 (14, 24)	22 (16, 29)	39 (29, 51)	41 (31, 53)	39 (30, 52)	35 (27, 46)	21 (16, 27)
Lalgaye	2016	25 (19, 33)	24 (18, 32)	21 (16, 28)	23 (18, 30)	20 (15, 26)	31 (23, 41)	52 (39, 68)	69 (52, 90)	75 (57, 98)	68 (52, 89)	57 (43, 75)	45 (34, 59)
Lalgaye	2017	47 (36, 62)	46 (35, 61)	40 (30, 53)	34 (26, 45)	32 (24, 42)	37 (28, 49)	60 (46, 79)	83 (63, 109)	84 (64, 110)	76 (57, 99)	62 (47, 81)	40 (30, 53)
Lanfièra	2015	25 (19, 33)	28 (21, 36)	25 (19, 33)	25 (19, 33)	20 (15, 26)	18 (13, 23)	23 (17, 30)	49 (37, 64)	51 (38, 66)	50 (38, 65)	37 (28, 49)	22 (16, 28)
Lanfièra	2016	30 (22, 39)	29 (22, 38)	26 (20, 34)	28 (21, 36)	22 (17, 29)	30 (23, 40)	54 (41, 71)	86 (65, 112)	92 (70, 120)	87 (66, 114)	61 (46, 80)	47 (35, 61)
Lanfièra	2017	56 (42, 73)	55 (42, 72)	48 (36, 63)	40 (31, 53)	35 (27, 46)	36 (28, 48)	63 (48, 83)	103 (78, 134)	104 (79, 135)	96 (73, 125)	66 (50, 86)	41 (31, 54)
Lankouè	2015	7 (5, 10)	8 (6, 12)	7 (5, 10)	8 (5, 11)	6 (4, 8)	5 (4, 8)	6 (4, 9)	14 (10, 20)	15 (11, 22)	15 (10, 21)	11 (8, 16)	7 (5, 10)
Lankouè	2016	9 (6, 12)	9 (6, 12)	8 (5, 11)	8 (6, 11)	7 (5, 9)	9 (6, 13)	15 (10, 21)	25 (18, 35)	27 (19, 38)	26 (18, 36)	18 (13, 26)	14 (10, 20)
Lankouè	2017	16 (12, 23)	16 (12, 23)	14 (10, 20)	12 (8, 17)	11 (7, 15)	11 (8, 16)	17 (12, 24)	31 (22, 43)	31 (22, 44)	29 (20, 40)	20 (14, 28)	13 (9, 18)
Lâ-Todin	2015	10 (7, 14)	12 (8, 16)	10 (7, 14)	11 (8, 14)	9 (6, 12)	8 (6, 11)	9 (7, 13)	20 (14, 27)	21 (15, 28)	20 (15, 28)	16 (12, 22)	9 (7, 13)
Lâ-Todin	2016	12 (9, 17)	12 (9, 17)	11 (8, 15)	11 (8, 16)	9 (7, 13)	14 (10, 18)	22 (16, 30)	35 (25, 48)	37 (27, 51)	36 (26, 49)	26 (19, 36)	20 (15, 28)
Lâ-Todin	2017	23 (17, 32)	23 (17, 32)	20 (15, 27)	17 (12, 23)	15 (11, 21)	16 (12, 22)	26 (19, 35)	42 (31, 58)	43 (31, 58)	40 (29, 54)	29 (21, 39)	18 (13, 24)
Laye	2015	10 (7, 13)	11 (8, 15)	10 (7, 13)	10 (7, 14)	8 (6, 11)	8 (6, 11)	9 (7, 13)	19 (13, 25)	20 (14, 27)	19 (13, 26)	16 (11, 21)	9 (6, 12)
Laye	2016	11 (8, 16)	11 (8, 16)	10 (7, 14)	11 (8, 15)	9 (6, 12)	13 (10, 18)	22 (15, 29)	33 (24, 45)	35 (25, 48)	32 (24, 44)	25 (18, 35)	19 (14, 27)
Laye	2017	22 (16, 30)	21 (15, 29)	19 (13, 25)	16 (11, 22)	14 (10, 20)	16 (11, 22)	25 (18, 34)	39 (28, 53)	39 (29, 54)	36 (26, 50)	27 (20, 37)	17 (12, 23)
Léba	2015	10 (8, 14)	12 (9, 16)	11 (8, 14)	11 (8, 15)	8 (6, 12)	8 (5, 10)	9 (6, 12)	20 (15, 28)	22 (16, 30)	21 (15, 29)	16 (11, 22)	10 (7, 13)
Léba	2016	13 (9, 17)	12 (9, 17)	11 (8, 15)	12 (8, 16)	9 (7, 13)	13 (9, 18)	21 (15, 29)	36 (26, 49)	39 (28, 53)	37 (27, 51)	26 (19, 36)	21 (15, 28)
Léba	2017	24 (17, 32)	24 (17, 32)	20 (15, 28)	17 (12, 23)	15 (11, 20)	16 (11, 22)	24 (17, 33)	44 (31, 60)	44 (32, 61)	40 (29, 55)	28 (20, 38)	18 (13, 25)
Legmoin	2015	22 (16, 29)	24 (18, 32)	22 (16, 29)	23 (17, 31)	23 (17, 31)	26 (20, 35)	26 (20, 35)	39 (29, 51)	41 (31, 54)	41 (30, 54)	39 (30, 52)	30 (22, 40)
Legmoin	2016	26 (20, 35)	25 (19, 34)	22 (17, 30)	25 (19, 34)	26 (19, 34)	46 (34, 61)	62 (47, 82)	69 (52, 91)	74 (56, 98)	71 (54, 94)	65 (49, 86)	64 (48, 85)
Legmoin	2017	49 (37, 65)	48 (36, 64)	41 (31, 55)	36 (27, 48)	40 (30, 54)	55 (41, 74)	71 (54, 94)	82 (61, 108)	85 (64, 112)	79 (59, 105)	70 (52, 92)	57 (42, 75)
Lena	2015	22 (16, 29)	24 (18, 31)	21 (16, 28)	22 (17, 29)	20 (15, 26)	20 (15, 26)	24 (18, 32)	39 (30, 51)	41 (31, 53)	39 (29, 51)	38 (29, 50)	24 (18, 32)
Lena	2016	26 (20, 34)	25 (19, 33)	23 (17, 30)	24 (18, 32)	22 (17, 29)	35 (26, 45)	58 (44, 76)	69 (52, 90)	73 (56, 96)	69 (52, 90)	63 (48, 82)	53 (40, 69)
Lena	2017	50 (38, 66)	49 (37, 64)	43 (32, 56)	36 (27, 47)	36 (27, 47)	42 (32, 54)	68 (52, 89)	85 (64, 111)	85 (65, 112)	77 (59, 101)	69 (53, 91)	47 (36, 62)
Leo	2015	63 (49, 80)	70 (55, 88)	62 (49, 79)	64 (51, 82)	57 (45, 73)	61 (48, 78)	71 (55, 90)	114 (90, 144)	122 (96, 155)	113 (89, 144)	108 (85, 137)	68 (54, 86)
Leo	2016	75 (59, 95)	74 (59, 95)	65 (51, 83)	70 (55, 88)	64 (50, 81)	105 (83, 134)	167 (133, 212)	201 (159, 254)	218 (173, 275)	197 (156, 250)	177 (140, 224)	146 (116, 185)
Leo	2017	141 (111, 179)	139 (110, 176)	120 (95, 152)	102 (81, 129)	102 (81, 130)	127 (100, 161)	194 (153, 245)	243 (192, 307)	249 (197, 314)	220 (174, 278)	193 (153, 244)	129 (102, 165)
Liptougou	2015	35 (27, 45)	39 (30, 50)	35 (27, 45)	36 (27, 46)	28 (21, 36)	25 (20, 33)	29 (22, 37)	68 (52, 87)	74 (57, 95)	69 (54, 90)	51 (39, 66)	30 (23, 39)
Liptougou	2016	42 (33, 55)	41 (32, 53)	37 (28, 48)	39 (30, 51)	32 (24, 41)	45 (34, 58)	69 (53, 89)	120 (93, 155)	134 (104, 172)	123 (95, 158)	84 (65, 109)	65 (50, 84)
Liptougou	2017	80 (62, 103)	79 (61, 101)	68 (53, 88)	58 (44, 74)	51 (39, 66)	54 (42, 70)	81 (63, 105)	148 (114, 190)	153 (119, 197)	138 (106, 177)	93 (72, 120)	58 (44, 75)
Logobou	2015	82 (65, 103)	90 (72, 113)	81 (64, 102)	85 (67, 106)	72 (57, 90)	70 (55, 88)	87 (69, 109)	151 (121, 189)	158 (126, 198)	155 (123, 194)	147 (117, 183)	79 (62, 99)
Logobou	2016	99 (79, 124)	97 (77, 121)	86 (68, 108)	92 (73, 116)	79 (62, 99)	122 (97, 152)	209 (166, 261)	270 (216, 337)	291 (232, 361)	275 (220, 343)	243 (194, 304)	174 (139, 217)
Logobou	2017	190 (151, 237)	186 (148, 232)	162 (129, 202)	138 (110, 173)	127 (101, 159)	150 (119, 188)	243 (194, 303)	331 (265, 413)	337 (270, 419)	310 (248, 386)	268 (214, 334)	154 (122, 195)
Loropeni	2015	79 (63, 100)	87 (70, 109)	77 (61, 96)	81 (64, 102)	78 (62, 98)	82 (66, 104)	97 (77, 121)	139 (112, 174)	146 (117, 183)	143 (115, 179)	142 (113, 177)	102 (81, 129)
Loropeni	2016	95 (76, 119)	91 (73, 114)	81 (65, 102)	88 (70, 110)	87 (70, 109)	142 (113, 177)	229 (183, 286)	247 (198, 308)	265 (212, 330)	250 (201, 311)	234 (187, 291)	221 (177, 277)
Loropeni	2017	181 (145, 226)	173 (138, 216)	150 (120, 188)	129 (104, 162)	140 (112, 175)	172 (137, 214)	263 (211, 328)	297 (238, 370)	302 (242, 375)	280 (225, 349)	255 (204, 317)	197 (156, 247)
Loumana	2015	27 (21, 36)	30 (23, 39)	27 (21, 35)	28 (22, 37)	26 (20, 34)	29 (22, 38)	32 (24, 41)	48 (37, 63)	48 (36, 62)	47 (36, 62)	49 (37, 63)	37 (29, 49)
Loumana	2016	33 (25, 44)	32 (25, 42)	30 (23, 39)	32 (24, 41)	30 (23, 39)	51 (39, 66)	77 (59, 100)	88 (67, 113)	89 (68, 115)	85 (65, 110)	82 (63, 107)	82 (63, 107)
Loumana	2017	65 (50, 84)	62 (47, 81)	55 (42, 72)	48 (37, 62)	49 (38, 64)	64 (48, 83)	91 (70, 118)	109 (83, 141)	103 (79, 133)	97 (74, 125)	92 (70, 119)	75 (57, 98)
Loumbila	2015	33 (26, 43)	37 (28, 48)	33 (25, 43)	34 (26, 44)	27 (21, 35)	27 (21, 35)	31 (24, 40)	63 (49, 82)	66 (51, 85)	64 (49, 82)	53 (41, 68)	31 (24, 40)
Loumbila	2016	40 (30, 51)	39 (30, 51)	35 (27, 45)	37 (29, 48)	30 (23, 39)	46 (36, 60)	73 (56, 95)	110 (85, 143)	118 (91, 152)	111 (86, 143)	86 (66, 111)	66 (51, 85)
Loumbila	2017	74 (57, 96)	73 (56, 94)	64 (49, 82)	54 (41, 69)	48 (37, 62)	56 (43, 72)	84 (65, 109)	133 (102, 171)	134 (103, 173)	123 (95, 158)	92 (71, 119)	58 (45, 76)
Madjoari	2015	21 (16, 29)	24 (18, 31)	21 (16, 28)	22 (17, 30)	19 (14, 25)	19 (14, 25)	23 (17, 30)	40 (30, 53)	42 (32, 56)	41 (30, 54)	39 (29, 52)	21 (16, 28)
Madjoari	2016	26 (19, 35)	25 (19, 34)	23 (17, 30)	25 (18, 33)	21 (16, 28)	33 (25, 45)	55 (41, 74)	71 (53, 95)	77 (58, 103)	73 (54, 97)	65 (48, 86)	46 (34, 61)
Madjoari	2017	50 (37, 66)	48 (36, 64)	42 (31, 56)	36 (27, 48)	34 (25, 46)	40 (30, 54)	64 (48, 86)	87 (66, 116)	89 (67, 118)	81 (60, 107)	70 (53, 94)	41 (31, 55)
Madouba	2015	6 (4, 8)	6 (4, 9)	6 (4, 8)	6 (4, 8)	5 (3, 7)	4 (3, 6)	5 (4, 7)	11 (7, 16)	11 (8, 16)	11 (7, 16)	9 (6, 13)	5 (4, 8)
Madouba	2016	7 (5, 10)	7 (5, 10)	6 (4, 9)	6 (4, 9)	5 (4, 8)	7 (5, 11)	12 (8, 18)	19 (13, 28)	20 (14, 29)	19 (13, 28)	15 (10, 22)	12 (8, 17)
Madouba	2017	13 (9, 19)	13 (9, 18)	11 (8, 16)	9 (6, 13)	8 (6, 12)	9 (6, 13)	14 (10, 20)	23 (16, 33)	23 (15, 32)	21 (14, 31)	16 (11, 23)	10 (7, 15)
Malba	2015	6 (5, 9)	7 (5, 10)	6 (5, 9)	7 (5, 10)	6 (4, 8)	7 (5, 9)	8 (6, 11)	12 (8, 17)	13 (9, 18)	12 (8, 17)	12 (8, 17)	8 (6, 12)
Malba	2016	8 (5, 11)	8 (5, 11)	7 (5, 10)	7 (5, 10)	7 (5, 9)	11 (8, 16)	19 (13, 26)	21 (15, 30)	23 (16, 32)	21 (15, 30)	20 (14, 28)	18 (13, 26)
Malba	2017	15 (10, 21)	15 (10, 20)	13 (9, 18)	11 (8, 15)	10 (7, 15)	14 (10, 19)	21 (15, 30)	25 (18, 36)	26 (19, 37)	23 (16, 33)	21 (15, 30)	16 (11, 23)
Mane	2015	41 (32, 52)	45 (35, 58)	40 (32, 52)	42 (32, 53)	33 (25, 42)	32 (25, 40)	36 (28, 46)	78 (61, 100)	83 (65, 106)	80 (62, 102)	62 (49, 80)	36 (28, 46)
Mane	2016	49 (38, 62)	48 (37, 61)	43 (33, 55)	45 (35, 58)	37 (28, 47)	54 (42, 69)	85 (66, 108)	137 (107, 175)	149 (117, 190)	139 (108, 176)	102 (80, 130)	78 (61, 100)
Mane	2017	92 (72, 117)	90 (70, 115)	78 (61, 100)	66 (52, 85)	59 (46, 75)	65 (51, 83)	98 (76, 125)	166 (130, 212)	172 (134, 219)	154 (121, 196)	110 (86, 140)	69 (54, 89)
Manga	2015	28 (21, 37)	31 (24, 41)	28 (21, 37)	29 (22, 38)	24 (18, 32)	25 (19, 32)	30 (23, 40)	53 (41, 70)	55 (42, 72)	53 (40, 69)	46 (35, 61)	29 (22, 38)
Manga	2016	33 (25, 43)	33 (25, 43)	29 (22, 38)	31 (24, 41)	27 (20, 35)	42 (32, 54)	70 (54, 92)	93 (71, 121)	100 (76, 130)	92 (70, 119)	75 (57, 98)	61 (47, 80)
Manga	2017	63 (48, 82)	63 (48, 82)	54 (41, 70)	46 (35, 60)	43 (32, 56)	50 (38, 66)	81 (62, 106)	111 (85, 144)	113 (86, 147)	102 (78, 133)	81 (62, 106)	54 (41, 71)
Mangodara	2015	107 (84, 136)	115 (90, 145)	100 (78, 126)	111 (87, 140)	115 (90, 146)	131 (102, 166)	125 (98, 157)	179 (142, 225)	193 (152, 242)	186 (147, 233)	192 (152, 241)	150 (117, 190)
Mangodara	2016	133 (104, 167)	124 (98, 157)	108 (85, 137)	124 (97, 156)	130 (102, 165)	229 (180, 290)	301 (238, 377)	330 (260, 412)	357 (281, 446)	333 (264, 419)	322 (255, 403)	335 (263, 422)
Mangodara	2017	256 (202, 322)	242 (191, 305)	207 (163, 260)	186 (147, 234)	217 (170, 272)	285 (224, 361)	356 (282, 445)	405 (320, 508)	411 (325, 514)	379 (300, 475)	356 (281, 445)	301 (234, 384)
Mani	2015	103 (82, 131)	115 (91, 144)	103 (81, 129)	105 (84, 132)	81 (64, 102)	74 (58, 93)	85 (67, 107)	198 (157, 249)	217 (173, 273)	205 (163, 257)	149 (119, 187)	87 (69, 109)
Mani	2016	124 (98, 155)	124 (99, 156)	114 (90, 143)	115 (91, 144)	91 (72, 114)	129 (103, 163)	203 (161, 254)	356 (285, 446)	399 (319, 500)	364 (290, 455)	248 (198, 310)	190 (151, 239)
Mani	2017	237 (189, 297)	233 (186, 293)	204 (163, 257)	171 (136, 215)	148 (118, 186)	157 (125, 198)	237 (189, 297)	438 (350, 549)	462 (369, 576)	409 (327, 512)	273 (218, 343)	170 (135, 215)
Mansila	2015	57 (45, 73)	63 (50, 81)	57 (44, 72)	58 (46, 74)	46 (36, 59)	41 (32, 53)	47 (37, 60)	110 (86, 139)	120 (94, 152)	114 (89, 145)	82 (64, 105)	47 (37, 60)
Mansila	2016	68 (53, 87)	67 (53, 86)	60 (47, 77)	63 (50, 81)	51 (40, 65)	71 (56, 91)	112 (88, 143)	197 (155, 250)	218 (171, 276)	201 (158, 254)	136 (107, 173)	103 (81, 131)
Mansila	2017	130 (102, 165)	128 (100, 162)	111 (87, 141)	93 (73, 119)	83 (65, 105)	86 (68, 110)	130 (102, 165)	239 (188, 302)	249 (196, 316)	226 (177, 286)	149 (117, 189)	92 (72, 118)
Markoye	2015	31 (23, 41)	34 (26, 45)	31 (23, 41)	31 (24, 41)	24 (18, 32)	21 (15, 27)	22 (17, 29)	62 (47, 82)	71 (54, 94)	66 (49, 87)	40 (30, 53)	24 (18, 31)
Markoye	2016	37 (28, 49)	36 (27, 48)	33 (25, 43)	35 (26, 46)	27 (20, 36)	35 (27, 47)	53 (40, 70)	111 (84, 146)	130 (99, 172)	116 (88, 153)	66 (50, 87)	51 (39, 68)
Markoye	2017	70 (53, 92)	69 (52, 91)	61 (46, 80)	50 (38, 66)	44 (33, 58)	43 (33, 57)	61 (46, 81)	134 (102, 176)	148 (112, 195)	129 (97, 170)	72 (55, 95)	46 (35, 61)
Matiacoali	2015	109 (87, 135)	121 (97, 150)	109 (88, 135)	112 (91, 139)	90 (73, 112)	84 (68, 105)	105 (85, 130)	206 (166, 254)	218 (176, 268)	211 (171, 261)	179 (144, 221)	100 (81, 125)
Matiacoali	2016	131 (106, 163)	130 (105, 161)	116 (93, 143)	123 (99, 152)	102 (82, 126)	147 (119, 182)	254 (205, 313)	375 (304, 463)	402 (326, 496)	382 (310, 472)	298 (241, 367)	220 (177, 271)
Matiacoali	2017	252 (204, 311)	248 (201, 305)	216 (174, 267)	183 (148, 226)	165 (133, 204)	180 (145, 222)	296 (239, 365)	450 (364, 554)	462 (375, 568)	420 (340, 515)	326 (264, 403)	196 (158, 243)
Méguet	2015	38 (29, 49)	42 (32, 54)	38 (29, 49)	39 (30, 51)	31 (24, 40)	30 (23, 39)	36 (28, 47)	72 (55, 92)	77 (59, 99)	73 (56, 93)	60 (47, 78)	36 (28, 46)
Méguet	2016	45 (35, 58)	44 (34, 57)	39 (30, 51)	42 (32, 54)	34 (26, 44)	51 (40, 66)	85 (66, 110)	126 (97, 161)	138 (107, 177)	127 (98, 162)	99 (77, 127)	77 (59, 99)
Méguet	2017	85 (66, 110)	84 (64, 107)	72 (56, 93)	61 (47, 79)	55 (42, 70)	61 (48, 79)	98 (76, 126)	153 (118, 196)	156 (121, 200)	141 (109, 181)	108 (83, 138)	67 (52, 87)
Midebdo	2015	22 (16, 29)	24 (18, 31)	21 (16, 28)	23 (17, 29)	23 (17, 30)	27 (20, 35)	27 (20, 35)	37 (28, 48)	39 (30, 52)	39 (30, 52)	39 (29, 51)	30 (23, 40)
Midebdo	2016	26 (19, 34)	25 (19, 33)	22 (17, 29)	25 (19, 32)	26 (19, 34)	46 (35, 61)	64 (48, 83)	65 (50, 85)	70 (54, 92)	70 (53, 91)	64 (49, 83)	65 (49, 86)
Midebdo	2017	49 (37, 64)	47 (35, 61)	41 (31, 53)	35 (27, 46)	41 (31, 54)	56 (42, 73)	73 (56, 95)	79 (60, 104)	81 (62, 106)	76 (58, 100)	69 (52, 90)	57 (43, 76)
Mogtédo	2015	69 (54, 87)	77 (60, 96)	68 (54, 86)	71 (56, 90)	57 (45, 72)	56 (44, 71)	68 (53, 85)	132 (105, 167)	138 (109, 173)	132 (105, 166)	110 (87, 138)	67 (53, 84)
Mogtédo	2016	81 (64, 102)	80 (63, 101)	71 (56, 90)	77 (61, 97)	63 (49, 79)	96 (76, 121)	159 (126, 201)	230 (182, 288)	247 (196, 311)	229 (182, 288)	179 (142, 225)	142 (113, 179)
Mogtédo	2017	152 (120, 191)	150 (119, 188)	131 (104, 165)	112 (88, 141)	100 (79, 126)	115 (91, 145)	182 (144, 228)	276 (219, 345)	277 (220, 347)	253 (201, 317)	194 (154, 243)	124 (98, 157)
Morolaba	2015	19 (14, 26)	21 (16, 28)	19 (14, 25)	19 (14, 26)	16 (12, 22)	16 (12, 22)	21 (15, 28)	35 (26, 46)	33 (25, 44)	34 (25, 45)	33 (25, 44)	22 (16, 29)
Morolaba	2016	23 (17, 31)	23 (17, 30)	20 (15, 27)	21 (16, 28)	19 (14, 25)	28 (21, 37)	50 (37, 66)	62 (46, 82)	61 (45, 80)	60 (45, 80)	54 (40, 72)	48 (36, 64)
Morolaba	2017	44 (33, 59)	43 (32, 57)	37 (28, 50)	32 (24, 42)	30 (22, 40)	34 (26, 46)	59 (44, 78)	74 (56, 99)	70 (52, 93)	69 (52, 91)	60 (45, 80)	43 (32, 57)
Moussodougou	2015	11 (8, 15)	12 (9, 16)	10 (8, 14)	11 (8, 15)	10 (8, 14)	11 (8, 15)	12 (9, 16)	19 (14, 25)	19 (14, 25)	19 (14, 25)	19 (14, 25)	14 (10, 19)
Moussodougou	2016	13 (10, 18)	13 (9, 17)	11 (8, 15)	12 (9, 17)	12 (9, 16)	19 (14, 26)	30 (22, 40)	34 (25, 46)	35 (26, 47)	33 (25, 45)	32 (23, 43)	30 (22, 41)
Moussodougou	2017	25 (19, 34)	24 (18, 33)	21 (16, 28)	18 (13, 25)	19 (14, 26)	24 (17, 32)	34 (26, 46)	42 (31, 56)	40 (30, 54)	38 (28, 51)	35 (26, 47)	27 (20, 37)
Nagbingou	2015	24 (18, 31)	27 (20, 35)	24 (18, 31)	24 (18, 32)	19 (14, 25)	17 (13, 22)	19 (15, 26)	46 (35, 61)	51 (39, 68)	48 (36, 63)	34 (25, 44)	20 (15, 27)
Nagbingou	2016	29 (22, 38)	28 (21, 37)	25 (19, 33)	27 (20, 35)	21 (16, 28)	29 (22, 38)	46 (35, 61)	83 (63, 109)	93 (70, 122)	84 (63, 110)	55 (42, 73)	43 (33, 57)
Nagbingou	2017	54 (41, 71)	53 (40, 70)	46 (35, 61)	39 (29, 51)	34 (26, 45)	35 (26, 46)	53 (40, 70)	100 (76, 131)	106 (80, 139)	93 (71, 123)	60 (45, 79)	38 (29, 51)
Nagreongo	2015	33 (26, 43)	37 (28, 48)	33 (26, 43)	34 (27, 45)	28 (21, 36)	27 (21, 36)	32 (25, 42)	63 (49, 82)	67 (51, 86)	65 (50, 84)	53 (41, 68)	31 (24, 40)
Nagreongo	2016	40 (30, 51)	39 (30, 50)	35 (27, 45)	37 (28, 48)	30 (23, 39)	47 (36, 61)	76 (59, 98)	111 (86, 144)	120 (92, 154)	113 (87, 145)	86 (66, 111)	67 (51, 86)
Nagreongo	2017	74 (57, 95)	73 (56, 94)	63 (49, 82)	54 (41, 69)	48 (37, 63)	56 (43, 72)	87 (67, 112)	133 (103, 171)	134 (103, 172)	124 (96, 159)	92 (71, 119)	59 (45, 76)
Nako	2015	39 (31, 51)	44 (34, 57)	39 (31, 51)	41 (32, 53)	34 (26, 43)	37 (29, 47)	48 (38, 62)	73 (57, 94)	76 (59, 98)	72 (57, 93)	73 (57, 93)	50 (39, 64)
Nako	2016	48 (37, 61)	47 (36, 60)	42 (32, 53)	45 (35, 57)	38 (29, 48)	64 (50, 83)	114 (89, 147)	129 (100, 164)	139 (109, 178)	127 (100, 162)	120 (94, 153)	106 (83, 136)
Nako	2017	89 (70, 114)	87 (68, 112)	77 (60, 98)	65 (51, 84)	60 (46, 77)	78 (60, 99)	132 (103, 169)	155 (121, 197)	158 (123, 201)	141 (110, 180)	130 (101, 166)	94 (73, 122)
Namissiguima	2015	13 (9, 17)	14 (10, 19)	13 (9, 17)	13 (9, 18)	10 (7, 14)	9 (7, 12)	10 (8, 14)	24 (18, 33)	26 (19, 36)	25 (18, 34)	18 (13, 25)	11 (8, 15)
Namissiguima	2015	43 (33, 56)	48 (37, 62)	43 (34, 56)	44 (34, 57)	34 (26, 44)	30 (24, 39)	35 (27, 45)	85 (66, 109)	90 (70, 115)	86 (67, 110)	63 (49, 82)	38 (29, 49)
Namissiguima	2016	15 (11, 20)	15 (11, 20)	13 (10, 18)	14 (10, 19)	11 (8, 15)	16 (11, 21)	25 (18, 33)	44 (32, 59)	48 (36, 65)	44 (32, 59)	30 (22, 41)	24 (17, 32)
Namissiguima	2016	51 (40, 66)	50 (39, 65)	45 (35, 58)	48 (37, 62)	38 (29, 49)	52 (41, 67)	82 (63, 105)	149 (116, 190)	162 (126, 206)	151 (117, 193)	105 (81, 134)	83 (64, 106)
Namissiguima	2017	29 (21, 39)	28 (21, 38)	25 (18, 33)	20 (15, 28)	18 (13, 24)	19 (14, 26)	29 (21, 39)	52 (38, 70)	55 (41, 74)	48 (36, 65)	33 (24, 44)	21 (15, 28)
Namissiguima	2017	97 (76, 125)	96 (74, 123)	84 (65, 107)	70 (54, 90)	60 (47, 78)	63 (49, 81)	95 (73, 121)	178 (139, 228)	184 (143, 235)	165 (128, 211)	112 (87, 144)	72 (56, 93)
Namounou	2015	32 (24, 43)	36 (27, 47)	32 (24, 42)	34 (25, 44)	27 (20, 35)	27 (20, 36)	34 (26, 45)	60 (45, 79)	64 (48, 84)	62 (47, 81)	56 (42, 74)	30 (23, 40)
Namounou	2016	39 (30, 51)	38 (29, 50)	34 (25, 45)	37 (28, 48)	30 (22, 39)	47 (36, 62)	81 (61, 106)	107 (80, 140)	115 (87, 151)	109 (82, 143)	93 (70, 122)	66 (50, 87)
Namounou	2017	75 (56, 98)	73 (55, 96)	64 (48, 84)	55 (41, 72)	49 (37, 64)	57 (43, 75)	94 (71, 123)	130 (98, 171)	131 (99, 172)	123 (93, 161)	101 (76, 133)	59 (44, 78)
Nandiala	2015	28 (21, 36)	30 (23, 39)	27 (20, 35)	28 (21, 37)	23 (17, 30)	22 (17, 29)	27 (20, 35)	51 (39, 67)	54 (41, 70)	52 (40, 68)	44 (33, 57)	26 (20, 34)
Nandiala	2016	32 (24, 42)	32 (24, 41)	28 (21, 37)	30 (23, 39)	25 (19, 33)	38 (29, 50)	63 (48, 82)	91 (69, 118)	96 (73, 124)	92 (70, 119)	72 (55, 94)	55 (42, 72)
Nandiala	2017	61 (47, 80)	59 (45, 78)	52 (40, 67)	44 (34, 58)	40 (31, 52)	46 (35, 60)	72 (55, 93)	108 (83, 140)	108 (83, 140)	100 (76, 130)	77 (59, 100)	49 (37, 64)
Nanoro	2015	38 (30, 49)	43 (33, 55)	38 (29, 49)	40 (31, 51)	32 (25, 41)	30 (23, 38)	35 (27, 46)	73 (56, 93)	76 (59, 97)	74 (58, 95)	60 (47, 78)	35 (27, 44)
Nanoro	2016	45 (35, 58)	45 (35, 58)	40 (31, 51)	43 (33, 55)	35 (27, 45)	50 (39, 65)	85 (66, 108)	129 (100, 164)	139 (108, 178)	131 (102, 167)	100 (78, 128)	75 (58, 96)
Nanoro	2017	86 (67, 110)	85 (66, 109)	74 (57, 95)	62 (48, 80)	56 (43, 72)	61 (47, 78)	97 (76, 124)	156 (121, 199)	155 (121, 197)	143 (111, 182)	107 (83, 136)	65 (50, 84)
Nassere	2015	9 (6, 12)	10 (7, 13)	9 (6, 12)	9 (6, 12)	7 (5, 10)	6 (5, 9)	7 (5, 10)	17 (12, 23)	18 (13, 25)	17 (12, 23)	13 (9, 18)	7 (5, 10)
Nassere	2016	10 (7, 14)	10 (7, 14)	9 (7, 13)	10 (7, 13)	8 (6, 11)	11 (8, 15)	17 (12, 24)	30 (21, 41)	33 (24, 46)	30 (21, 41)	21 (15, 29)	16 (11, 22)
Nassere	2017	19 (14, 27)	19 (14, 26)	17 (12, 23)	14 (10, 19)	12 (9, 17)	13 (10, 18)	20 (14, 27)	36 (26, 49)	37 (27, 51)	33 (24, 46)	23 (16, 31)	14 (10, 20)
Nassoumbou	2015	24 (18, 32)	27 (20, 36)	24 (18, 32)	25 (19, 33)	19 (14, 25)	16 (12, 22)	18 (14, 24)	49 (37, 64)	54 (41, 71)	50 (38, 66)	33 (25, 44)	20 (15, 27)
Nassoumbou	2016	29 (22, 38)	29 (22, 38)	26 (20, 34)	27 (21, 36)	22 (16, 28)	28 (21, 37)	44 (33, 57)	87 (66, 114)	100 (76, 131)	89 (67, 116)	54 (41, 71)	44 (33, 58)
Nassoumbou	2017	55 (42, 73)	55 (41, 72)	48 (36, 63)	40 (30, 53)	35 (26, 46)	34 (26, 45)	51 (38, 67)	106 (80, 138)	112 (85, 147)	99 (75, 130)	59 (45, 78)	39 (30, 52)
N'dorola	2015	40 (31, 51)	44 (34, 56)	39 (30, 50)	40 (31, 52)	34 (26, 44)	34 (26, 44)	44 (34, 56)	72 (56, 92)	69 (53, 89)	70 (54, 90)	69 (53, 88)	44 (34, 57)
N'dorola	2016	48 (37, 61)	47 (36, 60)	42 (32, 54)	44 (34, 57)	38 (30, 49)	59 (46, 76)	106 (83, 137)	129 (100, 165)	126 (98, 162)	125 (97, 160)	114 (88, 146)	100 (77, 128)
N'dorola	2017	92 (72, 119)	90 (70, 116)	77 (60, 99)	66 (51, 84)	62 (48, 80)	73 (56, 93)	121 (94, 156)	157 (122, 200)	145 (113, 187)	144 (111, 184)	125 (97, 160)	86 (67, 111)
Nebielianayou	2015	5 (3, 7)	5 (4, 8)	5 (3, 7)	5 (3, 7)	4 (3, 6)	4 (3, 6)	5 (3, 7)	9 (6, 13)	9 (7, 13)	9 (6, 13)	8 (6, 11)	5 (3, 7)
Nebielianayou	2016	6 (4, 8)	6 (4, 8)	5 (3, 7)	5 (4, 8)	4 (3, 6)	7 (5, 10)	11 (8, 16)	16 (11, 22)	17 (12, 24)	16 (11, 22)	13 (9, 19)	10 (7, 15)
Nebielianayou	2017	11 (8, 15)	11 (7, 15)	9 (6, 13)	8 (6, 11)	7 (5, 10)	9 (6, 12)	13 (9, 18)	19 (13, 27)	19 (13, 27)	17 (12, 25)	14 (10, 20)	9 (6, 13)
Niabouri	2015	18 (13, 24)	20 (15, 26)	17 (13, 23)	18 (14, 24)	16 (12, 21)	16 (12, 21)	18 (14, 25)	33 (24, 43)	34 (26, 46)	33 (25, 43)	30 (23, 40)	18 (13, 24)
Niabouri	2016	21 (16, 28)	21 (15, 28)	18 (14, 24)	20 (15, 26)	17 (13, 23)	27 (20, 36)	44 (33, 58)	57 (43, 76)	62 (46, 82)	57 (43, 76)	50 (37, 67)	39 (29, 52)
Niabouri	2017	40 (30, 53)	39 (29, 52)	34 (25, 45)	29 (21, 38)	27 (20, 37)	33 (24, 43)	51 (38, 67)	69 (51, 91)	70 (53, 93)	63 (48, 84)	54 (40, 71)	34 (26, 46)
Niangoloko	2015	145 (117, 179)	156 (126, 192)	140 (113, 172)	150 (121, 184)	155 (125, 192)	160 (129, 198)	176 (142, 217)	245 (199, 299)	256 (209, 315)	246 (200, 302)	257 (209, 316)	203 (164, 251)
Niangoloko	2016	179 (145, 220)	166 (135, 205)	146 (118, 180)	164 (132, 201)	174 (140, 214)	282 (228, 346)	420 (342, 515)	439 (357, 537)	471 (385, 577)	439 (357, 536)	428 (348, 524)	443 (358, 544)
Niangoloko	2017	339 (275, 416)	322 (262, 396)	277 (225, 340)	246 (199, 302)	286 (232, 352)	342 (277, 421)	488 (396, 596)	540 (439, 661)	544 (444, 664)	497 (405, 609)	475 (388, 581)	402 (323, 499)
Niankorodougou	2015	37 (28, 48)	40 (30, 53)	36 (28, 48)	38 (29, 51)	36 (27, 47)	40 (30, 53)	43 (33, 56)	64 (49, 84)	64 (49, 84)	63 (48, 82)	66 (50, 86)	50 (38, 66)
Niankorodougou	2016	44 (34, 59)	43 (33, 57)	39 (30, 51)	42 (32, 56)	41 (31, 54)	70 (54, 92)	104 (80, 136)	116 (89, 152)	119 (91, 155)	113 (86, 148)	111 (85, 146)	112 (85, 147)
Niankorodougou	2017	87 (67, 115)	84 (65, 111)	74 (57, 97)	64 (49, 84)	67 (51, 88)	87 (67, 115)	122 (94, 159)	144 (110, 188)	138 (106, 180)	129 (99, 169)	123 (94, 161)	101 (77, 134)
Niaogho	2015	19 (14, 25)	21 (16, 28)	19 (14, 25)	20 (15, 26)	16 (12, 22)	16 (12, 21)	19 (14, 26)	36 (27, 47)	38 (28, 50)	36 (27, 47)	31 (23, 41)	19 (14, 25)
Niaogho	2016	23 (17, 30)	23 (17, 30)	20 (15, 27)	22 (16, 29)	18 (13, 24)	27 (20, 36)	46 (35, 61)	64 (48, 84)	68 (51, 90)	63 (48, 83)	51 (38, 67)	42 (31, 55)
Niaogho	2017	43 (32, 57)	43 (32, 56)	37 (28, 49)	32 (24, 42)	29 (22, 39)	33 (25, 44)	53 (40, 70)	77 (58, 101)	78 (59, 103)	71 (53, 93)	55 (42, 73)	37 (28, 49)
Niego	2015	16 (12, 22)	18 (13, 24)	16 (12, 22)	17 (12, 23)	15 (11, 20)	15 (11, 20)	18 (13, 24)	30 (22, 40)	32 (23, 43)	30 (22, 40)	28 (21, 38)	17 (13, 23)
Niego	2016	19 (14, 26)	19 (14, 26)	17 (12, 23)	18 (13, 24)	16 (12, 22)	25 (18, 34)	42 (31, 56)	52 (39, 71)	57 (42, 76)	52 (38, 70)	46 (34, 62)	37 (27, 50)
Niego	2017	37 (27, 49)	36 (26, 49)	31 (23, 42)	27 (20, 36)	26 (19, 35)	31 (23, 41)	48 (35, 64)	63 (46, 85)	64 (47, 86)	57 (42, 77)	50 (37, 67)	33 (24, 44)
Niou	2015	17 (13, 23)	19 (14, 25)	17 (13, 23)	18 (13, 24)	14 (11, 19)	13 (10, 18)	16 (12, 21)	33 (25, 44)	35 (26, 46)	34 (25, 45)	27 (20, 36)	15 (12, 21)
Niou	2016	20 (15, 27)	20 (15, 27)	18 (13, 24)	19 (14, 25)	16 (12, 21)	23 (17, 31)	38 (28, 50)	58 (44, 77)	62 (47, 83)	58 (44, 77)	44 (33, 59)	33 (25, 44)
Niou	2017	38 (29, 51)	38 (28, 50)	33 (25, 44)	28 (21, 37)	25 (19, 33)	28 (21, 37)	43 (33, 58)	69 (52, 91)	70 (53, 93)	65 (49, 86)	48 (36, 64)	29 (22, 39)
Nobere	2015	33 (26, 43)	37 (29, 48)	33 (26, 43)	35 (27, 45)	29 (22, 38)	30 (23, 38)	36 (27, 46)	62 (48, 80)	65 (50, 84)	62 (48, 80)	55 (43, 71)	34 (26, 44)
Nobere	2016	39 (30, 51)	39 (30, 51)	34 (27, 44)	38 (29, 49)	32 (25, 42)	51 (39, 65)	83 (64, 107)	110 (85, 142)	117 (91, 151)	109 (84, 140)	90 (70, 116)	73 (57, 95)
Nobere	2017	75 (58, 96)	73 (57, 95)	63 (49, 82)	55 (42, 70)	51 (40, 66)	61 (47, 79)	95 (74, 123)	131 (102, 169)	133 (103, 171)	120 (93, 155)	97 (75, 124)	64 (49, 83)
Nouna	2015	102 (82, 127)	113 (90, 141)	101 (81, 126)	105 (84, 131)	82 (66, 103)	76 (61, 95)	93 (75, 117)	194 (156, 241)	201 (162, 249)	196 (157, 242)	157 (127, 196)	95 (76, 118)
Nouna	2016	122 (98, 152)	119 (95, 148)	107 (86, 133)	113 (91, 141)	92 (74, 115)	132 (106, 164)	222 (179, 275)	351 (282, 435)	361 (290, 447)	340 (274, 421)	257 (206, 318)	206 (165, 256)
Nouna	2017	229 (185, 285)	227 (182, 282)	196 (158, 244)	165 (132, 205)	148 (118, 183)	159 (128, 197)	256 (206, 317)	408 (329, 504)	405 (327, 501)	373 (301, 460)	279 (225, 345)	181 (145, 227)
Orodara	2015	35 (27, 46)	38 (30, 50)	34 (26, 44)	35 (27, 46)	33 (25, 42)	34 (27, 45)	39 (30, 50)	62 (48, 80)	61 (47, 79)	60 (46, 78)	61 (48, 79)	45 (34, 58)
Orodara	2016	43 (33, 55)	41 (31, 53)	36 (28, 47)	39 (30, 51)	37 (28, 48)	60 (46, 77)	92 (71, 120)	110 (85, 142)	111 (86, 143)	108 (83, 140)	103 (79, 132)	98 (76, 127)
Orodara	2017	80 (62, 104)	77 (60, 100)	67 (52, 87)	57 (44, 74)	59 (46, 77)	73 (57, 95)	108 (83, 139)	133 (103, 171)	127 (98, 164)	120 (93, 155)	111 (86, 143)	87 (66, 113)
Oronkua	2015	34 (26, 45)	38 (29, 49)	34 (26, 44)	35 (27, 46)	31 (24, 40)	32 (24, 41)	38 (29, 49)	62 (48, 81)	66 (50, 85)	62 (48, 80)	60 (46, 78)	36 (28, 47)
Oronkua	2016	41 (32, 53)	40 (31, 52)	35 (27, 46)	38 (29, 49)	34 (26, 45)	54 (41, 70)	89 (68, 115)	109 (84, 141)	117 (90, 151)	108 (83, 139)	99 (76, 127)	77 (59, 100)
Oronkua	2017	77 (59, 100)	76 (58, 98)	66 (50, 85)	55 (43, 72)	55 (42, 71)	65 (50, 84)	101 (78, 131)	130 (100, 168)	132 (102, 171)	119 (92, 154)	106 (82, 138)	68 (52, 88)
Ouagadougou	2015	1391 (1169, 1651)	1534 (1295, 1813)	1410 (1191, 1668)	1459 (1233, 1724)	1161 (979, 1373)	1121 (942, 1324)	1374 (1163, 1625)	2658 (2261, 3127)	2831 (2409, 3329)	2732 (2321, 3214)	2299 (1950, 2705)	1353 (1144, 1601)
Ouagadougou	2016	1802 (1525, 2132)	1780 (1508, 2107)	1570 (1327, 1857)	1644 (1392, 1944)	1418 (1197, 1683)	2106 (1787, 2487)	3353 (2851, 3944)	4672 (3976, 5479)	5216 (4456, 6118)	5029 (4294, 5894)	3868 (3294, 4537)	2926 (2486, 3446)
Ouagadougou	2017	3362 (2858, 3958)	3301 (2806, 3875)	2927 (2484, 3441)	2470 (2097, 2910)	2230 (1894, 2625)	2540 (2158, 2986)	4096 (3492, 4807)	5917 (5058, 6942)	6321 (5396, 7396)	5534 (4732, 6474)	4313 (3669, 5051)	2751 (2318, 3259)
Ouahigouya	2015	223 (182, 274)	250 (204, 306)	225 (184, 275)	234 (191, 286)	178 (145, 218)	160 (130, 197)	183 (149, 224)	439 (360, 534)	462 (380, 562)	446 (367, 543)	337 (277, 412)	202 (164, 246)
Ouahigouya	2016	268 (219, 328)	264 (216, 323)	236 (193, 288)	249 (203, 304)	197 (161, 242)	273 (223, 334)	435 (356, 531)	771 (633, 935)	829 (681, 1005)	784 (647, 951)	552 (453, 670)	435 (356, 529)
Ouahigouya	2017	504 (413, 613)	499 (409, 607)	431 (354, 524)	362 (296, 440)	315 (258, 385)	328 (269, 401)	494 (405, 601)	926 (761, 1123)	949 (782, 1148)	867 (715, 1052)	596 (490, 724)	384 (313, 470)
Ouargaye	2015	45 (35, 57)	49 (38, 63)	44 (34, 56)	46 (36, 59)	39 (30, 50)	39 (30, 50)	47 (37, 61)	84 (65, 107)	88 (69, 112)	84 (65, 107)	77 (60, 98)	46 (36, 59)
Ouargaye	2016	54 (42, 68)	52 (41, 67)	46 (36, 59)	50 (39, 64)	43 (34, 55)	68 (53, 86)	113 (88, 144)	148 (116, 188)	160 (125, 202)	147 (115, 187)	127 (99, 161)	99 (77, 126)
Ouargaye	2017	101 (79, 128)	100 (78, 127)	87 (68, 110)	73 (57, 93)	70 (55, 90)	81 (63, 104)	130 (102, 165)	179 (140, 227)	181 (142, 230)	163 (127, 207)	137 (107, 175)	88 (69, 113)
Ouarkoye	2015	49 (38, 63)	54 (42, 69)	48 (37, 61)	51 (39, 65)	41 (32, 52)	38 (30, 49)	51 (40, 65)	89 (70, 114)	92 (72, 117)	90 (70, 115)	80 (63, 103)	49 (38, 63)
Ouarkoye	2016	59 (46, 75)	57 (44, 73)	51 (39, 65)	55 (43, 70)	45 (35, 58)	66 (52, 84)	121 (94, 154)	159 (125, 203)	167 (130, 212)	157 (123, 200)	132 (103, 168)	106 (83, 135)
Ouarkoye	2017	110 (86, 140)	107 (83, 136)	93 (73, 119)	80 (63, 102)	72 (57, 92)	80 (62, 101)	138 (108, 176)	192 (150, 244)	189 (148, 240)	174 (137, 222)	142 (111, 181)	94 (73, 120)
Oueleni	2015	16 (12, 21)	17 (13, 23)	16 (12, 21)	16 (12, 22)	15 (11, 20)	16 (12, 21)	18 (13, 24)	28 (21, 37)	28 (20, 37)	27 (20, 37)	28 (21, 38)	22 (16, 29)
Oueleni	2016	20 (15, 26)	19 (14, 25)	17 (12, 22)	19 (14, 25)	17 (13, 23)	28 (21, 37)	43 (32, 58)	50 (38, 67)	51 (38, 68)	49 (37, 66)	48 (36, 64)	48 (36, 65)
Oueleni	2017	38 (28, 51)	36 (27, 49)	32 (24, 42)	28 (21, 37)	28 (21, 38)	35 (26, 46)	51 (38, 68)	63 (47, 83)	59 (44, 79)	56 (41, 75)	53 (39, 71)	44 (32, 59)
Ouessa	2015	35 (26, 45)	38 (29, 50)	34 (26, 44)	36 (27, 46)	32 (24, 41)	32 (25, 42)	38 (29, 50)	63 (48, 81)	67 (51, 87)	63 (49, 82)	61 (47, 79)	37 (28, 48)
Ouessa	2016	41 (32, 54)	40 (31, 52)	36 (28, 47)	39 (30, 50)	35 (27, 46)	55 (42, 71)	91 (70, 118)	110 (85, 143)	121 (93, 156)	111 (86, 144)	100 (77, 130)	80 (61, 103)
Ouessa	2017	78 (60, 101)	77 (59, 99)	66 (51, 86)	57 (44, 74)	57 (44, 74)	67 (52, 87)	106 (81, 137)	133 (103, 172)	137 (106, 177)	123 (94, 159)	108 (84, 140)	71 (54, 92)
Ouindigui	2015	30 (23, 39)	34 (26, 44)	30 (23, 39)	31 (24, 40)	24 (18, 31)	21 (16, 28)	24 (18, 31)	60 (46, 78)	65 (49, 84)	61 (47, 79)	43 (33, 56)	26 (20, 34)
Ouindigui	2016	36 (27, 47)	35 (27, 46)	32 (24, 41)	33 (26, 43)	27 (20, 35)	36 (28, 47)	56 (43, 73)	105 (80, 136)	118 (90, 153)	107 (82, 138)	71 (54, 92)	56 (43, 73)
Ouindigui	2017	68 (52, 88)	67 (52, 88)	58 (45, 76)	49 (38, 64)	42 (32, 55)	44 (34, 57)	66 (50, 85)	125 (96, 162)	131 (100, 170)	117 (90, 152)	76 (58, 99)	49 (38, 65)
Oula	2015	52 (40, 66)	58 (45, 74)	52 (40, 66)	53 (41, 67)	41 (32, 52)	37 (29, 48)	43 (33, 54)	101 (79, 129)	107 (83, 136)	103 (80, 130)	77 (60, 98)	46 (36, 59)
Oula	2016	62 (48, 79)	61 (48, 78)	54 (42, 69)	58 (45, 74)	45 (35, 58)	64 (50, 82)	100 (79, 127)	178 (139, 226)	194 (152, 246)	179 (141, 228)	126 (98, 159)	99 (78, 127)
Oula	2017	117 (91, 148)	115 (90, 146)	100 (78, 127)	83 (65, 106)	72 (57, 92)	77 (60, 98)	116 (91, 147)	214 (168, 271)	220 (172, 278)	199 (156, 252)	136 (107, 173)	88 (68, 112)
Ouo	2015	30 (23, 39)	32 (25, 42)	28 (22, 37)	31 (24, 40)	31 (24, 41)	32 (25, 42)	35 (27, 46)	52 (40, 67)	54 (42, 70)	53 (41, 68)	53 (41, 69)	39 (30, 51)
Ouo	2016	37 (28, 48)	35 (27, 45)	31 (24, 40)	34 (26, 45)	36 (27, 46)	57 (44, 74)	85 (66, 110)	93 (72, 119)	99 (76, 127)	94 (73, 121)	89 (69, 115)	88 (68, 114)
Ouo	2017	71 (55, 92)	67 (52, 87)	58 (45, 75)	51 (40, 66)	58 (45, 75)	72 (55, 93)	100 (78, 130)	116 (90, 149)	117 (90, 150)	109 (85, 140)	100 (77, 130)	80 (61, 104)
Ourgou-Manega	2015	15 (11, 21)	17 (13, 23)	15 (11, 21)	16 (12, 21)	13 (9, 17)	12 (9, 17)	14 (10, 19)	29 (22, 39)	31 (23, 42)	30 (22, 40)	24 (18, 32)	14 (10, 19)
Ourgou-Manega	2016	18 (14, 25)	18 (13, 24)	16 (12, 22)	17 (13, 23)	14 (10, 19)	21 (15, 28)	33 (24, 44)	52 (38, 69)	56 (41, 75)	52 (38, 69)	39 (29, 52)	30 (22, 40)
Ourgou-Manega	2017	34 (25, 46)	34 (25, 45)	29 (22, 40)	25 (18, 33)	22 (16, 30)	25 (19, 34)	38 (28, 51)	61 (46, 83)	63 (47, 84)	57 (42, 76)	42 (31, 56)	26 (19, 35)
Oursi	2015	7 (5, 9)	7 (5, 11)	7 (5, 9)	7 (5, 10)	5 (4, 7)	4 (3, 6)	5 (3, 7)	13 (9, 19)	15 (11, 22)	14 (10, 20)	9 (6, 12)	5 (4, 8)
Oursi	2016	8 (6, 11)	8 (5, 11)	7 (5, 10)	7 (5, 11)	6 (4, 8)	8 (5, 11)	12 (8, 17)	24 (17, 34)	28 (20, 40)	25 (17, 35)	14 (10, 20)	12 (8, 16)
Oursi	2017	15 (11, 22)	15 (11, 21)	13 (9, 19)	11 (8, 16)	9 (7, 13)	9 (7, 13)	14 (9, 19)	29 (20, 41)	32 (22, 45)	28 (19, 39)	16 (11, 22)	10 (7, 15)
Oury	2015	27 (20, 35)	29 (23, 38)	26 (20, 34)	28 (21, 36)	23 (17, 30)	23 (17, 29)	27 (21, 35)	50 (38, 64)	52 (40, 67)	50 (38, 64)	44 (34, 58)	27 (21, 35)
Oury	2016	32 (24, 42)	31 (24, 41)	28 (21, 36)	30 (23, 39)	25 (19, 32)	38 (29, 50)	64 (49, 83)	88 (68, 115)	93 (71, 121)	86 (66, 112)	72 (55, 94)	58 (44, 75)
Oury	2017	60 (46, 78)	59 (45, 77)	51 (39, 67)	44 (33, 57)	40 (31, 52)	47 (36, 60)	74 (56, 95)	105 (81, 136)	106 (82, 138)	97 (74, 125)	78 (60, 102)	51 (39, 67)
Pa	2015	19 (14, 25)	21 (16, 28)	19 (14, 25)	20 (15, 26)	17 (13, 22)	17 (12, 22)	20 (15, 27)	35 (26, 46)	36 (27, 48)	35 (26, 46)	33 (25, 44)	20 (15, 26)
Pa	2016	23 (17, 30)	22 (17, 29)	20 (15, 26)	21 (16, 28)	18 (14, 24)	29 (21, 38)	48 (36, 64)	61 (46, 81)	66 (50, 87)	60 (45, 79)	54 (41, 72)	42 (32, 56)
Pa	2017	43 (32, 57)	42 (31, 55)	36 (27, 48)	31 (23, 41)	30 (22, 39)	35 (26, 46)	55 (41, 72)	74 (55, 97)	74 (56, 97)	66 (50, 88)	58 (44, 77)	37 (28, 49)
Pabre	2015	28 (21, 36)	31 (24, 40)	28 (21, 36)	29 (22, 38)	23 (18, 30)	22 (17, 29)	26 (20, 34)	53 (41, 68)	56 (43, 72)	54 (42, 70)	45 (34, 58)	26 (20, 34)
Pabre	2016	34 (26, 44)	34 (26, 44)	30 (23, 39)	33 (25, 42)	27 (20, 34)	40 (31, 52)	64 (49, 82)	97 (75, 125)	105 (81, 135)	97 (75, 126)	76 (59, 98)	59 (45, 76)
Pabre	2017	68 (52, 88)	66 (51, 86)	58 (44, 75)	49 (37, 63)	44 (34, 58)	50 (38, 65)	76 (58, 98)	120 (92, 155)	124 (95, 159)	111 (86, 144)	85 (66, 110)	54 (41, 70)
Padéma	2015	42 (33, 54)	46 (36, 60)	41 (32, 53)	43 (34, 55)	36 (28, 46)	35 (27, 45)	44 (34, 57)	75 (58, 96)	78 (61, 99)	77 (60, 99)	71 (55, 91)	43 (33, 55)
Padéma	2016	50 (39, 64)	49 (38, 63)	43 (34, 56)	47 (37, 60)	40 (31, 51)	60 (47, 77)	106 (83, 135)	135 (105, 172)	142 (111, 181)	136 (106, 174)	118 (92, 151)	94 (73, 120)
Padéma	2017	97 (76, 124)	94 (73, 120)	81 (63, 104)	70 (55, 90)	64 (50, 82)	74 (57, 95)	122 (95, 157)	164 (128, 209)	161 (126, 205)	153 (119, 195)	129 (101, 164)	83 (65, 107)
Pama	2015	101 (81, 126)	112 (90, 139)	101 (81, 125)	105 (84, 130)	88 (71, 110)	90 (72, 111)	107 (86, 133)	189 (152, 234)	201 (162, 248)	193 (155, 239)	180 (144, 224)	100 (80, 125)
Pama	2016	123 (99, 154)	120 (96, 149)	108 (86, 134)	116 (93, 144)	99 (80, 124)	155 (124, 192)	262 (210, 323)	339 (273, 420)	370 (298, 457)	345 (279, 428)	302 (243, 374)	219 (176, 271)
Pama	2017	236 (190, 293)	232 (186, 287)	201 (162, 248)	171 (137, 212)	165 (132, 206)	192 (154, 238)	305 (245, 377)	410 (332, 507)	418 (337, 517)	383 (309, 473)	330 (266, 408)	194 (155, 242)
Partiaga	2015	52 (41, 67)	58 (46, 74)	52 (41, 66)	54 (43, 69)	43 (34, 55)	43 (34, 55)	54 (42, 69)	98 (77, 124)	104 (82, 132)	101 (79, 127)	89 (70, 113)	48 (38, 62)
Partiaga	2016	63 (50, 80)	62 (49, 79)	55 (43, 70)	59 (46, 75)	49 (38, 62)	75 (59, 94)	129 (102, 163)	181 (143, 229)	190 (150, 239)	178 (141, 225)	149 (118, 189)	107 (84, 135)
Partiaga	2017	121 (95, 153)	119 (94, 150)	104 (82, 131)	88 (69, 111)	79 (62, 100)	91 (72, 116)	151 (119, 191)	215 (170, 272)	219 (173, 277)	200 (158, 252)	164 (129, 206)	96 (75, 122)
Pella	2015	17 (12, 23)	19 (14, 25)	17 (13, 23)	18 (13, 24)	14 (10, 19)	13 (10, 18)	16 (12, 22)	32 (24, 43)	34 (25, 45)	33 (25, 44)	27 (20, 36)	15 (11, 21)
Pella	2016	20 (15, 27)	20 (15, 27)	18 (13, 24)	19 (14, 25)	16 (12, 21)	23 (17, 30)	38 (28, 51)	57 (42, 76)	61 (45, 81)	57 (43, 76)	44 (33, 59)	33 (25, 44)
Pella	2017	38 (28, 51)	38 (28, 50)	33 (24, 44)	28 (21, 37)	25 (19, 34)	27 (20, 37)	44 (33, 58)	68 (51, 91)	69 (51, 91)	63 (47, 85)	48 (36, 64)	29 (22, 39)
Peni	2015	42 (33, 54)	45 (35, 58)	41 (32, 52)	44 (34, 56)	41 (32, 52)	42 (33, 53)	49 (38, 62)	74 (58, 94)	76 (59, 97)	73 (57, 93)	74 (58, 95)	51 (39, 65)
Peni	2016	51 (39, 65)	48 (37, 61)	43 (34, 55)	47 (37, 61)	45 (35, 58)	72 (56, 92)	117 (91, 149)	132 (103, 168)	139 (109, 177)	131 (102, 167)	123 (97, 157)	110 (86, 141)
Peni	2017	97 (76, 124)	92 (72, 118)	81 (63, 103)	69 (54, 89)	73 (57, 93)	88 (68, 112)	136 (107, 174)	162 (127, 206)	160 (126, 204)	147 (115, 187)	136 (106, 173)	100 (78, 128)
Pensa	2015	62 (48, 80)	69 (54, 89)	63 (49, 80)	64 (50, 82)	50 (39, 65)	44 (34, 56)	51 (40, 66)	123 (96, 157)	136 (107, 174)	126 (98, 160)	87 (68, 112)	52 (41, 67)
Pensa	2016	74 (58, 95)	74 (58, 94)	66 (51, 84)	70 (54, 89)	56 (43, 71)	75 (59, 96)	122 (96, 155)	221 (173, 281)	246 (193, 313)	222 (174, 283)	144 (113, 184)	114 (89, 146)
Pensa	2017	144 (113, 184)	140 (109, 178)	122 (96, 156)	102 (80, 130)	90 (70, 115)	90 (71, 116)	140 (110, 179)	264 (207, 335)	277 (217, 353)	245 (192, 312)	155 (121, 198)	101 (78, 129)
Perigban	2015	8 (6, 12)	9 (6, 13)	8 (6, 11)	9 (6, 12)	9 (6, 12)	10 (7, 14)	10 (7, 15)	15 (10, 20)	15 (11, 21)	15 (11, 21)	15 (11, 21)	11 (8, 16)
Perigban	2016	10 (7, 14)	10 (7, 13)	9 (6, 12)	9 (7, 13)	10 (7, 13)	17 (12, 23)	25 (18, 35)	26 (19, 36)	28 (20, 38)	27 (19, 37)	25 (18, 34)	24 (17, 34)
Perigban	2017	19 (14, 26)	18 (13, 25)	16 (11, 22)	14 (10, 19)	15 (11, 21)	20 (14, 28)	28 (20, 39)	31 (22, 43)	31 (22, 43)	30 (21, 41)	27 (19, 37)	22 (15, 30)
Pibaore	2015	22 (16, 29)	25 (19, 32)	22 (16, 28)	22 (17, 30)	18 (13, 23)	17 (13, 22)	20 (15, 26)	42 (32, 55)	45 (34, 59)	43 (32, 56)	34 (25, 44)	19 (15, 25)
Pibaore	2016	26 (20, 34)	26 (19, 34)	23 (17, 30)	24 (18, 32)	20 (15, 26)	28 (22, 37)	46 (35, 60)	75 (56, 98)	80 (61, 105)	74 (56, 97)	56 (42, 73)	42 (32, 55)
Pibaore	2017	50 (38, 65)	49 (37, 64)	42 (32, 55)	36 (27, 47)	32 (24, 41)	34 (26, 45)	53 (40, 69)	89 (68, 117)	92 (69, 120)	84 (63, 109)	60 (45, 78)	37 (28, 49)
Piéla	2015	54 (41, 69)	60 (46, 77)	53 (41, 69)	55 (43, 71)	43 (33, 56)	41 (32, 53)	47 (36, 60)	102 (79, 132)	111 (87, 143)	105 (81, 135)	82 (63, 106)	48 (37, 62)
Piéla	2016	65 (50, 84)	64 (50, 83)	57 (44, 74)	61 (47, 78)	48 (37, 63)	71 (55, 91)	112 (87, 144)	183 (142, 235)	205 (159, 263)	185 (144, 237)	135 (104, 173)	104 (81, 134)
Piéla	2017	123 (96, 159)	121 (94, 156)	105 (82, 136)	89 (69, 114)	78 (61, 101)	86 (67, 111)	131 (102, 169)	223 (173, 288)	234 (182, 300)	209 (162, 268)	147 (114, 189)	92 (71, 119)
Pilimpikou	2015	12 (9, 17)	14 (10, 19)	12 (9, 17)	13 (9, 17)	10 (7, 14)	10 (7, 13)	12 (8, 16)	24 (17, 32)	25 (18, 33)	24 (18, 33)	20 (14, 27)	11 (8, 15)
Pilimpikou	2016	15 (11, 20)	15 (11, 20)	13 (9, 18)	14 (10, 19)	11 (8, 15)	17 (12, 22)	28 (20, 37)	42 (31, 57)	44 (32, 59)	42 (31, 57)	32 (24, 43)	24 (18, 32)
Pilimpikou	2017	28 (20, 37)	27 (20, 37)	24 (17, 32)	20 (15, 27)	18 (13, 24)	20 (15, 27)	32 (23, 43)	50 (37, 67)	50 (36, 67)	46 (34, 62)	35 (25, 47)	21 (15, 28)
Pissila	2015	81 (64, 101)	90 (72, 113)	81 (64, 101)	83 (66, 105)	65 (52, 82)	59 (47, 74)	68 (54, 86)	156 (125, 194)	169 (135, 211)	159 (127, 198)	119 (95, 149)	69 (55, 87)
Pissila	2016	101 (80, 126)	94 (75, 118)	85 (67, 106)	90 (71, 112)	74 (59, 93)	101 (80, 126)	163 (130, 203)	276 (221, 343)	320 (256, 400)	277 (221, 345)	195 (156, 244)	150 (120, 187)
Pissila	2017	183 (146, 228)	180 (144, 224)	158 (126, 197)	132 (105, 164)	116 (93, 146)	122 (97, 152)	188 (151, 235)	333 (266, 414)	347 (278, 431)	309 (248, 386)	212 (170, 265)	133 (106, 167)
Pô	2015	56 (44, 72)	63 (49, 80)	56 (44, 70)	58 (46, 74)	50 (39, 63)	52 (41, 66)	59 (46, 75)	103 (81, 130)	110 (86, 139)	104 (82, 131)	95 (75, 121)	59 (46, 74)
Pô	2016	66 (52, 84)	65 (51, 83)	59 (46, 74)	63 (50, 80)	55 (43, 70)	90 (70, 113)	140 (110, 176)	182 (144, 229)	195 (154, 246)	181 (143, 228)	156 (123, 197)	127 (100, 161)
Pô	2017	126 (99, 159)	124 (98, 157)	106 (84, 134)	92 (72, 116)	88 (69, 111)	108 (85, 137)	161 (127, 203)	221 (175, 279)	222 (175, 280)	201 (158, 253)	168 (133, 212)	112 (88, 142)
Poa	2015	33 (25, 42)	36 (28, 47)	32 (25, 42)	34 (26, 44)	28 (22, 36)	28 (21, 36)	32 (25, 42)	62 (48, 80)	64 (50, 83)	62 (48, 80)	53 (41, 69)	32 (24, 41)
Poa	2016	38 (30, 50)	39 (30, 50)	34 (26, 44)	37 (29, 48)	31 (23, 40)	47 (36, 61)	75 (58, 97)	108 (84, 139)	114 (88, 146)	108 (84, 139)	87 (67, 112)	69 (53, 88)
Poa	2017	74 (57, 95)	72 (56, 93)	62 (48, 80)	53 (41, 68)	49 (38, 63)	57 (44, 73)	87 (67, 112)	130 (101, 168)	130 (100, 166)	120 (93, 154)	95 (73, 122)	61 (47, 78)
Pobe-Mengao	2015	22 (16, 29)	24 (18, 32)	22 (16, 29)	22 (17, 29)	17 (13, 23)	15 (11, 20)	17 (13, 22)	43 (33, 57)	48 (36, 63)	45 (34, 59)	30 (23, 40)	19 (14, 25)
Pobe-Mengao	2016	26 (20, 34)	26 (19, 34)	23 (17, 30)	24 (18, 32)	19 (14, 25)	26 (20, 34)	40 (30, 53)	77 (59, 101)	86 (65, 113)	79 (60, 104)	50 (38, 66)	40 (31, 53)
Pobe-Mengao	2017	49 (37, 65)	48 (37, 64)	42 (32, 56)	36 (27, 47)	31 (23, 41)	31 (24, 41)	46 (35, 61)	94 (71, 123)	99 (75, 130)	88 (67, 116)	55 (41, 72)	36 (27, 48)
Pompoï	2015	6 (4, 9)	7 (5, 10)	6 (4, 9)	6 (4, 9)	5 (4, 8)	5 (4, 8)	6 (5, 9)	11 (8, 16)	12 (8, 17)	11 (8, 16)	10 (7, 15)	6 (4, 9)
Pompoï	2016	7 (5, 10)	7 (5, 10)	6 (4, 9)	7 (5, 10)	6 (4, 8)	9 (6, 13)	15 (11, 21)	20 (14, 28)	21 (15, 30)	20 (14, 28)	17 (12, 24)	14 (10, 19)
Pompoï	2017	14 (10, 19)	13 (9, 19)	12 (8, 17)	10 (7, 14)	9 (7, 13)	11 (8, 15)	17 (12, 25)	24 (17, 34)	24 (17, 34)	22 (15, 31)	19 (13, 26)	12 (8, 17)
Pouni	2015	26 (20, 34)	29 (22, 38)	26 (20, 33)	27 (20, 35)	22 (16, 28)	22 (17, 28)	25 (19, 33)	48 (37, 62)	51 (39, 66)	48 (37, 63)	43 (33, 56)	25 (19, 33)
Pouni	2016	31 (24, 40)	30 (23, 39)	27 (20, 35)	29 (22, 37)	24 (18, 31)	37 (29, 49)	59 (46, 77)	85 (65, 110)	91 (70, 118)	85 (65, 110)	69 (53, 90)	55 (42, 72)
Pouni	2017	58 (44, 75)	57 (44, 74)	50 (38, 65)	42 (32, 55)	39 (30, 50)	45 (34, 59)	69 (53, 90)	104 (80, 135)	103 (79, 133)	95 (73, 122)	75 (58, 98)	49 (37, 64)
Poura	2015	8 (6, 11)	9 (6, 12)	8 (5, 11)	8 (6, 11)	7 (5, 9)	7 (5, 9)	8 (6, 11)	14 (10, 20)	15 (11, 21)	14 (10, 20)	13 (9, 18)	8 (5, 10)
Poura	2016	9 (7, 13)	9 (6, 13)	8 (6, 11)	9 (6, 12)	7 (5, 10)	11 (8, 16)	19 (13, 26)	25 (18, 35)	27 (19, 37)	25 (18, 35)	21 (15, 29)	16 (12, 23)
Poura	2017	17 (12, 24)	17 (12, 24)	15 (10, 20)	12 (9, 17)	11 (8, 16)	14 (10, 19)	21 (15, 29)	30 (21, 42)	30 (22, 42)	28 (20, 38)	23 (16, 32)	14 (10, 20)
Pouytenga	2015	152 (122, 188)	168 (135, 208)	148 (119, 183)	158 (127, 196)	122 (98, 151)	120 (97, 149)	144 (116, 178)	283 (229, 349)	303 (245, 374)	289 (234, 357)	253 (204, 312)	143 (115, 177)
Pouytenga	2016	187 (150, 232)	182 (147, 225)	160 (129, 198)	170 (137, 210)	137 (110, 170)	212 (171, 263)	347 (280, 427)	508 (411, 626)	564 (457, 694)	505 (409, 621)	409 (331, 504)	309 (251, 382)
Pouytenga	2017	342 (277, 423)	338 (273, 418)	290 (235, 358)	249 (201, 308)	218 (176, 270)	254 (205, 314)	394 (318, 485)	593 (480, 732)	630 (510, 776)	556 (451, 684)	449 (364, 553)	274 (220, 341)
Rambo	2015	50 (39, 64)	56 (43, 71)	50 (39, 63)	51 (40, 65)	40 (31, 51)	37 (29, 48)	43 (34, 56)	95 (74, 121)	101 (79, 128)	97 (76, 124)	75 (59, 95)	43 (34, 55)
Rambo	2016	59 (46, 75)	58 (45, 74)	53 (41, 67)	55 (43, 70)	45 (35, 57)	64 (50, 82)	102 (80, 130)	168 (132, 213)	185 (145, 235)	172 (135, 219)	123 (96, 156)	95 (75, 121)
Rambo	2017	112 (88, 142)	111 (87, 140)	96 (75, 122)	80 (63, 102)	71 (56, 91)	77 (60, 98)	119 (93, 152)	200 (157, 254)	205 (162, 260)	186 (146, 236)	131 (103, 167)	81 (63, 104)
Ramongo	2015	21 (16, 28)	23 (18, 31)	21 (16, 27)	22 (16, 29)	18 (13, 23)	18 (13, 24)	21 (15, 27)	40 (30, 52)	41 (31, 54)	40 (30, 52)	34 (26, 45)	21 (16, 27)
Ramongo	2016	25 (19, 33)	25 (19, 33)	22 (17, 29)	23 (17, 31)	20 (15, 26)	30 (23, 40)	49 (37, 64)	69 (53, 91)	74 (56, 98)	69 (53, 91)	56 (42, 74)	45 (34, 59)
Ramongo	2017	47 (35, 61)	46 (35, 61)	40 (30, 53)	34 (26, 45)	32 (24, 42)	36 (27, 48)	56 (42, 73)	84 (64, 110)	84 (63, 110)	76 (58, 100)	61 (46, 80)	39 (30, 52)
Réo	2015	59 (47, 75)	66 (52, 84)	59 (46, 74)	62 (49, 78)	50 (39, 63)	48 (38, 61)	58 (45, 73)	112 (89, 141)	117 (93, 148)	113 (90, 142)	96 (76, 121)	58 (45, 73)
Réo	2016	71 (56, 89)	69 (55, 88)	62 (49, 78)	67 (53, 84)	55 (43, 69)	83 (65, 104)	137 (108, 173)	200 (158, 251)	211 (168, 265)	199 (158, 250)	158 (125, 199)	125 (99, 157)
Réo	2017	135 (106, 169)	133 (105, 167)	115 (91, 145)	98 (78, 124)	88 (70, 112)	100 (79, 126)	158 (125, 198)	239 (190, 301)	240 (191, 301)	220 (174, 276)	172 (136, 216)	110 (87, 139)
Rollo	2015	28 (21, 37)	31 (24, 41)	28 (21, 37)	29 (22, 38)	22 (17, 29)	20 (15, 27)	23 (17, 30)	55 (42, 72)	60 (46, 78)	56 (43, 73)	41 (31, 53)	24 (18, 32)
Rollo	2016	34 (25, 44)	33 (25, 43)	30 (23, 39)	31 (24, 41)	25 (19, 32)	35 (27, 46)	54 (41, 70)	97 (74, 127)	107 (82, 139)	98 (75, 128)	67 (51, 87)	53 (40, 69)
Rollo	2017	63 (48, 82)	63 (48, 82)	55 (42, 71)	45 (35, 59)	40 (30, 52)	42 (32, 54)	62 (47, 80)	116 (89, 151)	121 (93, 157)	109 (83, 141)	72 (55, 94)	46 (35, 61)
Rouko	2015	17 (12, 22)	18 (14, 25)	17 (12, 22)	17 (13, 23)	13 (10, 18)	13 (9, 17)	15 (11, 20)	32 (24, 42)	34 (25, 45)	33 (24, 43)	25 (19, 33)	14 (11, 19)
Rouko	2016	20 (15, 26)	20 (15, 26)	17 (13, 23)	18 (14, 25)	15 (11, 20)	22 (16, 29)	34 (26, 46)	56 (42, 75)	61 (46, 81)	57 (43, 76)	41 (31, 55)	31 (23, 42)
Rouko	2017	38 (28, 50)	37 (27, 49)	32 (24, 43)	27 (20, 36)	24 (18, 32)	26 (19, 35)	40 (30, 53)	67 (50, 89)	70 (52, 93)	63 (47, 84)	45 (33, 60)	28 (20, 37)
Saaba	2015	109 (87, 137)	122 (98, 152)	110 (87, 137)	113 (90, 142)	90 (72, 113)	91 (72, 113)	107 (85, 133)	212 (170, 263)	217 (175, 271)	211 (169, 262)	175 (141, 218)	103 (82, 129)
Saaba	2016	137 (109, 171)	133 (106, 166)	119 (95, 148)	128 (102, 159)	105 (84, 131)	162 (130, 202)	261 (210, 325)	381 (307, 472)	403 (324, 498)	381 (307, 472)	301 (242, 374)	233 (187, 290)
Saaba	2017	266 (214, 331)	262 (210, 325)	227 (182, 282)	194 (156, 242)	174 (139, 216)	203 (163, 252)	312 (250, 388)	474 (381, 588)	475 (381, 590)	441 (356, 547)	336 (270, 416)	213 (169, 266)
Sabce	2015	31 (24, 41)	35 (27, 46)	31 (24, 41)	32 (25, 42)	26 (20, 33)	24 (18, 31)	27 (21, 36)	61 (47, 78)	65 (50, 84)	62 (47, 80)	47 (36, 62)	27 (21, 35)
Sabce	2016	37 (29, 49)	37 (28, 48)	33 (25, 43)	35 (27, 45)	28 (22, 37)	41 (31, 53)	64 (49, 83)	106 (82, 137)	118 (91, 153)	108 (83, 139)	78 (60, 100)	59 (45, 76)
Sabce	2017	71 (54, 92)	70 (54, 90)	61 (46, 78)	51 (39, 67)	45 (35, 58)	49 (38, 64)	74 (57, 96)	128 (98, 166)	132 (102, 170)	120 (92, 155)	84 (64, 108)	52 (39, 67)
Sabou	2015	66 (52, 84)	72 (57, 91)	64 (51, 81)	67 (53, 84)	55 (43, 70)	55 (44, 70)	63 (50, 80)	121 (96, 153)	126 (100, 159)	124 (98, 155)	107 (85, 135)	64 (51, 81)
Sabou	2016	77 (61, 97)	76 (60, 96)	67 (53, 85)	72 (57, 91)	61 (48, 77)	95 (75, 120)	150 (119, 189)	215 (171, 270)	230 (182, 289)	215 (171, 270)	174 (138, 219)	138 (109, 173)
Sabou	2017	146 (116, 184)	144 (114, 181)	124 (98, 156)	105 (84, 132)	98 (77, 123)	114 (90, 144)	171 (135, 215)	257 (204, 322)	259 (205, 325)	238 (189, 299)	189 (150, 238)	122 (96, 154)
Safane	2015	68 (53, 85)	75 (59, 94)	67 (53, 84)	70 (55, 88)	57 (45, 72)	55 (44, 70)	68 (54, 85)	125 (99, 157)	130 (103, 164)	126 (100, 158)	110 (87, 139)	68 (54, 85)
Safane	2016	81 (64, 102)	79 (63, 99)	70 (55, 88)	75 (59, 94)	63 (50, 79)	94 (75, 118)	161 (128, 202)	221 (176, 277)	234 (186, 293)	219 (174, 274)	181 (144, 227)	146 (116, 183)
Safane	2017	150 (119, 189)	148 (118, 187)	130 (103, 163)	110 (87, 138)	101 (80, 127)	113 (90, 142)	184 (146, 230)	262 (209, 328)	263 (209, 328)	241 (191, 301)	196 (156, 246)	128 (101, 162)
Salogo	2015	28 (21, 36)	31 (23, 40)	27 (21, 35)	28 (22, 37)	23 (17, 29)	22 (17, 28)	26 (20, 33)	52 (40, 68)	56 (43, 72)	53 (41, 69)	44 (34, 57)	25 (19, 33)
Salogo	2016	33 (25, 42)	33 (25, 42)	29 (22, 38)	30 (23, 39)	24 (19, 32)	37 (28, 48)	60 (46, 78)	91 (70, 118)	99 (76, 128)	92 (71, 119)	72 (55, 93)	55 (42, 71)
Salogo	2017	61 (47, 79)	61 (47, 79)	53 (41, 69)	45 (34, 58)	39 (30, 51)	44 (34, 58)	70 (54, 90)	110 (85, 142)	114 (87, 147)	102 (79, 132)	77 (59, 100)	48 (36, 62)
Samba	2015	26 (20, 34)	29 (22, 38)	26 (20, 34)	27 (20, 35)	21 (16, 28)	20 (15, 26)	24 (18, 31)	50 (38, 64)	51 (39, 66)	51 (39, 66)	41 (31, 53)	23 (18, 30)
Samba	2016	31 (24, 40)	31 (23, 40)	27 (21, 35)	29 (22, 38)	23 (18, 30)	35 (26, 45)	57 (44, 74)	87 (67, 113)	92 (71, 120)	89 (68, 115)	67 (51, 87)	51 (39, 66)
Samba	2017	58 (45, 76)	58 (44, 75)	50 (38, 65)	42 (32, 55)	38 (29, 49)	42 (32, 54)	66 (50, 85)	105 (80, 136)	105 (81, 136)	98 (75, 127)	72 (55, 94)	44 (34, 58)
Sami	2015	15 (11, 21)	17 (13, 23)	15 (11, 20)	16 (12, 21)	13 (10, 17)	12 (9, 16)	16 (12, 21)	28 (21, 38)	27 (20, 37)	28 (21, 38)	26 (19, 35)	17 (12, 22)
Sami	2016	18 (14, 25)	18 (13, 24)	16 (12, 21)	17 (13, 23)	14 (11, 19)	21 (15, 27)	37 (28, 50)	49 (37, 66)	49 (36, 66)	49 (37, 66)	43 (32, 57)	36 (26, 48)
Sami	2017	34 (25, 46)	34 (25, 45)	29 (22, 39)	25 (18, 33)	23 (17, 31)	25 (18, 33)	43 (32, 57)	59 (44, 79)	55 (41, 74)	55 (41, 73)	46 (34, 62)	31 (23, 42)
Samogohiri	2015	6 (4, 8)	7 (5, 9)	6 (4, 8)	6 (4, 9)	6 (4, 8)	6 (4, 9)	7 (5, 10)	11 (8, 15)	11 (8, 15)	10 (7, 15)	11 (8, 15)	8 (6, 11)
Samogohiri	2016	7 (5, 10)	7 (5, 10)	6 (4, 9)	7 (5, 10)	6 (5, 9)	11 (7, 15)	16 (12, 23)	19 (14, 27)	19 (14, 27)	19 (13, 26)	18 (13, 25)	17 (12, 24)
Samogohiri	2017	14 (10, 19)	13 (9, 19)	12 (8, 16)	10 (7, 14)	10 (7, 15)	13 (9, 18)	19 (13, 26)	23 (16, 32)	22 (16, 30)	21 (15, 29)	19 (14, 27)	15 (11, 22)
Samorogouan	2015	36 (28, 47)	40 (31, 51)	35 (27, 45)	37 (29, 47)	31 (24, 39)	33 (25, 42)	39 (30, 51)	64 (50, 82)	63 (49, 80)	62 (48, 80)	62 (48, 80)	41 (32, 53)
Samorogouan	2016	43 (34, 56)	42 (32, 54)	37 (29, 48)	40 (31, 52)	35 (27, 44)	56 (44, 72)	95 (74, 121)	114 (89, 146)	114 (89, 146)	111 (87, 142)	102 (80, 131)	90 (70, 116)
Samorogouan	2017	82 (64, 105)	81 (63, 104)	69 (54, 89)	59 (46, 76)	56 (44, 72)	69 (54, 89)	110 (86, 141)	137 (107, 175)	131 (102, 168)	124 (97, 159)	113 (88, 145)	81 (62, 104)
Sampelga	2015	24 (18, 31)	26 (20, 35)	24 (18, 31)	24 (18, 32)	19 (14, 25)	16 (12, 22)	18 (14, 24)	47 (35, 61)	51 (39, 67)	48 (36, 63)	33 (25, 43)	19 (14, 25)
Sampelga	2016	29 (22, 38)	28 (21, 37)	25 (19, 33)	26 (20, 35)	21 (16, 28)	28 (21, 38)	44 (33, 58)	83 (63, 108)	93 (70, 121)	84 (64, 110)	54 (41, 71)	41 (31, 54)
Sampelga	2017	54 (41, 71)	53 (40, 70)	46 (35, 61)	39 (29, 51)	34 (26, 45)	35 (26, 46)	51 (38, 67)	100 (76, 131)	106 (81, 139)	94 (71, 123)	59 (45, 77)	37 (28, 49)
Sanaba	2015	31 (24, 40)	34 (26, 44)	30 (23, 40)	32 (24, 41)	25 (19, 33)	24 (18, 31)	30 (23, 40)	57 (44, 74)	58 (45, 76)	58 (44, 75)	49 (38, 64)	30 (23, 40)
Sanaba	2016	36 (28, 47)	36 (27, 46)	32 (24, 41)	34 (26, 44)	28 (21, 36)	41 (31, 53)	72 (55, 93)	100 (77, 129)	104 (81, 135)	100 (77, 129)	80 (62, 104)	65 (50, 84)
Sanaba	2017	69 (53, 89)	67 (52, 87)	58 (45, 76)	50 (38, 65)	44 (34, 57)	49 (38, 64)	82 (63, 106)	121 (93, 156)	119 (92, 154)	111 (86, 144)	88 (68, 114)	58 (44, 75)
Sangha	2015	67 (52, 85)	74 (58, 93)	66 (51, 84)	69 (54, 87)	60 (47, 77)	62 (48, 78)	74 (58, 94)	123 (97, 156)	129 (101, 163)	123 (97, 155)	118 (93, 150)	73 (57, 93)
Sangha	2016	80 (63, 102)	78 (61, 99)	69 (54, 88)	74 (58, 94)	67 (52, 85)	106 (83, 135)	177 (139, 223)	220 (174, 278)	235 (185, 296)	218 (172, 275)	196 (154, 247)	160 (125, 202)
Sangha	2017	152 (120, 193)	149 (117, 188)	128 (101, 162)	110 (87, 139)	108 (85, 138)	130 (102, 165)	206 (162, 261)	266 (210, 336)	269 (212, 339)	241 (190, 305)	214 (169, 271)	142 (110, 180)
Sapone	2015	24 (18, 32)	27 (20, 35)	24 (18, 31)	25 (19, 32)	20 (15, 26)	21 (16, 27)	24 (18, 31)	45 (35, 59)	48 (37, 63)	45 (35, 60)	40 (30, 52)	24 (18, 31)
Sapone	2016	29 (22, 37)	28 (21, 37)	25 (19, 33)	27 (20, 35)	22 (17, 29)	35 (26, 46)	56 (42, 72)	79 (60, 103)	86 (66, 112)	80 (61, 104)	65 (49, 84)	51 (39, 67)
Sapone	2017	54 (41, 70)	54 (41, 70)	46 (35, 61)	39 (30, 51)	36 (27, 47)	42 (32, 55)	64 (49, 83)	96 (73, 124)	98 (75, 128)	89 (68, 116)	69 (53, 90)	45 (34, 59)
Sapouy	2015	106 (84, 131)	118 (94, 146)	104 (83, 129)	108 (87, 134)	90 (72, 112)	91 (73, 114)	106 (85, 132)	192 (154, 237)	203 (164, 251)	191 (154, 237)	173 (139, 214)	105 (85, 131)
Sapouy	2016	125 (100, 155)	124 (100, 154)	109 (87, 135)	116 (93, 144)	99 (80, 123)	156 (126, 193)	250 (202, 309)	341 (276, 422)	367 (297, 453)	336 (272, 415)	285 (230, 353)	229 (185, 284)
Sapouy	2017	240 (193, 298)	234 (189, 289)	200 (162, 249)	168 (135, 209)	160 (128, 198)	188 (152, 233)	288 (233, 356)	410 (332, 506)	413 (334, 509)	379 (307, 468)	307 (248, 378)	201 (161, 250)
Satiri	2015	52 (40, 66)	57 (44, 72)	50 (39, 64)	52 (41, 67)	44 (35, 56)	44 (34, 56)	56 (44, 71)	94 (74, 119)	97 (76, 123)	93 (73, 118)	89 (70, 113)	54 (43, 69)
Satiri	2016	63 (49, 80)	60 (47, 76)	54 (42, 68)	58 (45, 73)	50 (39, 63)	76 (60, 96)	132 (104, 168)	166 (131, 210)	174 (138, 221)	166 (131, 210)	147 (116, 187)	118 (93, 149)
Satiri	2017	120 (94, 151)	116 (91, 146)	101 (79, 127)	85 (67, 108)	80 (63, 102)	93 (73, 118)	156 (123, 198)	204 (161, 258)	202 (160, 255)	187 (148, 237)	161 (126, 203)	105 (83, 134)
Sebba	2015	60 (47, 76)	66 (52, 84)	59 (47, 76)	61 (48, 77)	48 (37, 61)	42 (33, 54)	47 (37, 60)	115 (91, 146)	126 (99, 160)	120 (94, 152)	84 (66, 106)	48 (38, 62)
Sebba	2016	72 (56, 91)	70 (55, 89)	63 (49, 80)	66 (52, 84)	53 (42, 67)	73 (58, 93)	113 (89, 143)	206 (163, 260)	228 (180, 288)	212 (167, 268)	139 (109, 175)	105 (83, 134)
Sebba	2017	136 (107, 172)	133 (105, 169)	116 (91, 147)	97 (76, 123)	86 (67, 109)	90 (70, 114)	131 (103, 166)	249 (197, 315)	261 (206, 329)	249 (196, 315)	151 (119, 192)	94 (73, 119)
Seguenega	2015	104 (83, 129)	116 (93, 144)	103 (83, 128)	106 (85, 132)	82 (66, 103)	76 (60, 94)	85 (68, 106)	200 (161, 247)	213 (171, 264)	205 (165, 254)	151 (121, 187)	89 (71, 111)
Seguenega	2016	122 (98, 152)	121 (97, 150)	107 (86, 134)	113 (91, 141)	90 (72, 112)	129 (103, 160)	200 (161, 248)	351 (283, 434)	387 (313, 478)	359 (289, 444)	248 (199, 307)	193 (155, 239)
Seguenega	2017	231 (186, 287)	229 (185, 284)	199 (160, 247)	167 (134, 208)	145 (116, 179)	155 (125, 192)	231 (186, 286)	419 (339, 518)	433 (350, 533)	393 (318, 484)	266 (215, 330)	169 (135, 211)
Seytenga	2015	47 (36, 60)	52 (40, 67)	47 (36, 60)	48 (37, 61)	37 (28, 48)	32 (25, 41)	35 (27, 45)	92 (71, 118)	102 (79, 131)	96 (74, 123)	63 (49, 82)	37 (28, 47)
Seytenga	2016	56 (43, 72)	55 (43, 71)	49 (38, 63)	52 (40, 66)	41 (32, 53)	55 (43, 71)	84 (65, 108)	163 (127, 209)	184 (143, 236)	166 (129, 213)	104 (81, 133)	79 (61, 102)
Seytenga	2017	105 (82, 135)	104 (81, 133)	90 (70, 116)	76 (59, 97)	66 (51, 85)	67 (52, 86)	97 (75, 125)	197 (154, 252)	210 (164, 270)	187 (145, 240)	114 (89, 147)	71 (55, 91)
Siby	2015	7 (5, 10)	8 (5, 11)	7 (5, 9)	7 (5, 10)	6 (4, 8)	6 (4, 8)	7 (5, 10)	12 (9, 18)	13 (9, 18)	13 (9, 18)	11 (8, 16)	7 (5, 9)
Siby	2016	8 (6, 11)	8 (6, 11)	7 (5, 10)	8 (5, 11)	6 (4, 9)	10 (7, 14)	16 (12, 23)	22 (15, 31)	24 (17, 33)	22 (15, 30)	19 (13, 26)	15 (10, 21)
Siby	2017	15 (11, 21)	15 (11, 21)	13 (9, 18)	11 (8, 15)	10 (7, 14)	12 (8, 17)	19 (13, 26)	26 (19, 37)	27 (19, 37)	24 (17, 34)	20 (14, 28)	13 (9, 18)
Sidéradougou	2015	164 (131, 205)	174 (139, 216)	156 (124, 194)	168 (134, 209)	163 (130, 203)	171 (137, 213)	193 (155, 240)	282 (227, 350)	295 (237, 366)	287 (231, 356)	290 (233, 359)	210 (168, 263)
Sidéradougou	2016	202 (161, 251)	190 (153, 237)	170 (136, 211)	186 (149, 232)	184 (147, 230)	304 (244, 378)	471 (378, 583)	515 (416, 638)	545 (439, 675)	518 (418, 641)	495 (398, 614)	471 (378, 587)
Sidéradougou	2017	395 (318, 490)	373 (300, 463)	324 (261, 402)	283 (228, 353)	307 (247, 381)	376 (303, 467)	551 (444, 681)	636 (513, 787)	638 (515, 789)	589 (475, 729)	545 (439, 675)	427 (340, 534)
Sigle	2015	25 (19, 33)	28 (21, 36)	25 (19, 33)	26 (20, 34)	21 (16, 27)	20 (15, 26)	24 (18, 31)	47 (36, 61)	50 (38, 65)	48 (37, 63)	39 (30, 51)	23 (17, 30)
Sigle	2016	29 (22, 38)	29 (22, 38)	26 (20, 34)	28 (21, 36)	23 (17, 30)	34 (26, 44)	56 (43, 74)	83 (64, 108)	89 (68, 116)	84 (64, 110)	64 (49, 84)	49 (37, 64)
Sigle	2017	56 (42, 73)	55 (42, 72)	47 (36, 62)	41 (31, 53)	36 (28, 48)	41 (31, 53)	64 (49, 84)	99 (75, 129)	100 (77, 131)	92 (70, 120)	69 (53, 91)	43 (33, 57)
Silly	2015	42 (32, 53)	46 (36, 59)	40 (31, 52)	43 (33, 54)	35 (27, 45)	35 (27, 45)	41 (32, 52)	76 (60, 97)	80 (62, 102)	77 (60, 98)	69 (54, 88)	41 (32, 52)
Silly	2016	49 (38, 63)	48 (38, 62)	42 (33, 54)	46 (36, 59)	39 (30, 50)	61 (47, 77)	97 (76, 124)	135 (105, 171)	144 (112, 183)	135 (105, 171)	114 (89, 145)	88 (69, 112)
Silly	2017	94 (73, 119)	92 (72, 117)	79 (62, 101)	68 (53, 86)	62 (48, 79)	74 (57, 94)	112 (87, 143)	162 (127, 206)	163 (128, 207)	149 (116, 189)	122 (95, 155)	77 (60, 98)
Sindo	2015	25 (19, 33)	28 (21, 36)	25 (19, 33)	26 (20, 34)	22 (16, 29)	23 (17, 30)	28 (21, 37)	45 (34, 59)	44 (34, 58)	44 (33, 58)	44 (33, 57)	30 (22, 39)
Sindo	2016	31 (23, 40)	29 (22, 39)	26 (20, 35)	29 (22, 38)	25 (19, 32)	39 (30, 51)	66 (50, 87)	81 (61, 106)	80 (61, 105)	78 (59, 102)	71 (54, 93)	64 (49, 85)
Sindo	2017	58 (44, 76)	56 (43, 74)	48 (37, 64)	42 (32, 55)	39 (30, 52)	48 (36, 62)	77 (59, 101)	97 (73, 127)	91 (69, 120)	89 (67, 117)	78 (59, 103)	58 (44, 76)
Sindou	2015	22 (16, 28)	23 (18, 31)	21 (16, 27)	23 (17, 30)	21 (16, 28)	23 (17, 30)	25 (19, 32)	38 (29, 50)	38 (29, 50)	37 (28, 49)	38 (29, 50)	29 (22, 38)
Sindou	2016	27 (20, 35)	25 (19, 33)	23 (17, 30)	25 (19, 33)	25 (19, 32)	40 (30, 52)	60 (46, 78)	69 (53, 90)	70 (53, 92)	67 (51, 88)	64 (49, 83)	64 (49, 84)
Sindou	2017	51 (39, 67)	49 (38, 64)	43 (32, 56)	37 (28, 49)	40 (31, 52)	49 (37, 64)	70 (53, 91)	85 (65, 110)	81 (62, 106)	76 (58, 99)	71 (54, 92)	58 (44, 76)
Soaw	2015	15 (11, 20)	17 (13, 23)	15 (11, 20)	16 (12, 21)	13 (9, 17)	12 (9, 16)	14 (11, 19)	29 (22, 39)	30 (23, 40)	30 (22, 39)	25 (18, 33)	14 (10, 19)
Soaw	2016	18 (14, 24)	18 (13, 24)	16 (12, 21)	17 (13, 23)	14 (10, 18)	21 (15, 27)	34 (26, 45)	51 (38, 68)	55 (41, 73)	51 (38, 68)	40 (30, 53)	30 (23, 40)
Soaw	2017	34 (25, 45)	34 (25, 45)	29 (22, 39)	25 (19, 33)	22 (17, 30)	25 (18, 33)	39 (29, 52)	61 (46, 81)	61 (46, 82)	56 (42, 75)	43 (32, 57)	26 (20, 35)
Solenzo	2015	209 (171, 256)	236 (193, 289)	209 (170, 255)	217 (177, 265)	174 (142, 213)	166 (136, 203)	215 (176, 263)	386 (317, 469)	388 (318, 472)	387 (318, 470)	348 (285, 424)	213 (174, 260)
Solenzo	2016	255 (209, 311)	247 (202, 302)	214 (175, 261)	231 (189, 281)	190 (156, 232)	283 (232, 345)	502 (413, 610)	671 (552, 814)	689 (567, 836)	671 (551, 812)	563 (463, 682)	456 (374, 555)
Solenzo	2017	464 (381, 565)	457 (375, 557)	395 (324, 481)	339 (278, 412)	304 (249, 370)	341 (280, 414)	577 (474, 700)	804 (662, 975)	784 (645, 950)	743 (612, 900)	611 (503, 742)	402 (327, 491)
Solhan	2015	27 (20, 35)	30 (23, 39)	27 (20, 35)	27 (21, 36)	21 (16, 28)	19 (15, 25)	21 (16, 28)	52 (40, 68)	57 (44, 74)	54 (41, 70)	38 (29, 50)	22 (17, 29)
Solhan	2016	32 (24, 42)	32 (24, 41)	28 (22, 37)	30 (23, 39)	24 (18, 31)	33 (25, 43)	52 (40, 67)	94 (72, 121)	104 (79, 135)	96 (73, 124)	63 (48, 82)	48 (37, 63)
Solhan	2017	61 (47, 80)	60 (46, 78)	52 (40, 68)	44 (34, 57)	39 (30, 50)	40 (31, 53)	60 (46, 78)	113 (87, 146)	119 (91, 155)	107 (82, 138)	69 (53, 90)	43 (33, 57)
Solle	2015	17 (12, 23)	19 (14, 25)	17 (12, 23)	17 (13, 23)	13 (10, 18)	11 (8, 15)	13 (9, 17)	33 (25, 45)	36 (27, 49)	34 (25, 46)	24 (17, 32)	15 (11, 20)
Solle	2016	20 (15, 27)	20 (14, 26)	18 (13, 24)	19 (14, 25)	14 (11, 20)	19 (14, 26)	31 (23, 42)	59 (44, 79)	65 (48, 87)	60 (44, 81)	39 (28, 52)	31 (23, 42)
Solle	2017	37 (27, 50)	37 (27, 49)	32 (24, 43)	27 (20, 36)	23 (17, 31)	23 (17, 31)	35 (25, 47)	70 (52, 94)	73 (54, 98)	66 (49, 89)	42 (31, 56)	27 (20, 37)
Sono	2015	6 (4, 8)	6 (4, 9)	5 (4, 8)	6 (4, 8)	4 (3, 6)	4 (3, 6)	5 (4, 7)	11 (7, 15)	11 (8, 15)	11 (8, 15)	8 (6, 12)	5 (3, 7)
Sono	2016	7 (5, 9)	6 (5, 9)	6 (4, 8)	6 (4, 8)	5 (3, 7)	7 (5, 10)	12 (9, 17)	19 (13, 27)	20 (14, 28)	19 (13, 27)	14 (10, 19)	10 (7, 15)
Sono	2017	12 (9, 17)	12 (9, 17)	11 (7, 15)	9 (6, 13)	8 (6, 11)	8 (6, 11)	14 (10, 20)	23 (16, 32)	23 (16, 32)	21 (15, 29)	15 (10, 21)	9 (6, 13)
Soubakaniédougou	2015	35 (27, 45)	37 (29, 48)	33 (26, 43)	36 (28, 46)	35 (27, 46)	39 (30, 50)	40 (31, 52)	60 (46, 77)	61 (47, 79)	58 (45, 75)	63 (49, 82)	45 (35, 59)
Soubakaniédougou	2016	42 (32, 54)	40 (31, 52)	36 (28, 46)	39 (30, 51)	40 (31, 51)	67 (52, 86)	97 (76, 125)	108 (84, 139)	112 (87, 144)	104 (81, 134)	103 (80, 132)	100 (77, 129)
Soubakaniédougou	2017	81 (63, 104)	78 (60, 100)	67 (52, 86)	59 (46, 76)	65 (50, 84)	83 (64, 107)	114 (89, 147)	133 (103, 171)	131 (102, 168)	119 (92, 153)	116 (90, 148)	91 (70, 118)
Soudougui	2015	67 (53, 84)	74 (58, 93)	66 (52, 83)	68 (54, 86)	59 (46, 75)	60 (48, 76)	73 (58, 92)	124 (98, 155)	131 (104, 164)	126 (100, 158)	122 (97, 154)	70 (55, 88)
Soudougui	2016	81 (64, 102)	80 (63, 100)	70 (55, 88)	75 (59, 95)	66 (52, 84)	105 (83, 132)	174 (138, 218)	222 (176, 278)	236 (188, 296)	222 (176, 278)	197 (156, 247)	152 (120, 191)
Soudougui	2017	152 (121, 192)	149 (119, 187)	130 (103, 163)	111 (88, 139)	108 (85, 135)	127 (101, 160)	201 (160, 252)	266 (212, 333)	269 (214, 337)	247 (196, 309)	216 (171, 271)	136 (107, 172)
Sourgou	2015	14 (10, 19)	15 (11, 21)	14 (10, 18)	14 (10, 19)	12 (8, 16)	11 (8, 16)	13 (10, 18)	26 (19, 35)	27 (20, 36)	26 (19, 35)	22 (16, 30)	14 (10, 18)
Sourgou	2016	16 (12, 22)	16 (12, 22)	14 (10, 19)	15 (11, 21)	13 (9, 17)	20 (14, 26)	32 (23, 43)	45 (34, 61)	49 (36, 65)	45 (33, 61)	37 (27, 50)	29 (22, 40)
Sourgou	2017	31 (23, 42)	30 (22, 41)	26 (19, 36)	22 (16, 30)	21 (15, 28)	24 (17, 32)	36 (27, 49)	55 (40, 74)	55 (41, 74)	50 (37, 67)	40 (29, 54)	26 (19, 35)
Sourgoubila	2015	31 (24, 40)	34 (26, 44)	31 (24, 40)	32 (24, 41)	26 (20, 34)	25 (19, 32)	30 (23, 39)	59 (45, 76)	62 (48, 80)	60 (46, 77)	50 (38, 64)	29 (22, 38)
Sourgoubila	2016	37 (28, 48)	36 (28, 47)	32 (25, 42)	34 (26, 45)	29 (22, 37)	43 (33, 56)	72 (55, 92)	104 (80, 134)	111 (86, 143)	104 (81, 134)	82 (63, 106)	63 (49, 82)
Sourgoubila	2017	69 (53, 89)	68 (53, 88)	59 (46, 76)	50 (38, 65)	46 (35, 59)	52 (40, 67)	82 (63, 106)	124 (96, 159)	125 (97, 161)	115 (89, 148)	88 (68, 113)	56 (43, 72)
Tambaga	2015	43 (34, 56)	48 (37, 62)	43 (33, 55)	45 (35, 58)	36 (28, 47)	37 (28, 47)	45 (35, 58)	81 (63, 103)	85 (66, 108)	83 (65, 107)	76 (59, 98)	41 (32, 53)
Tambaga	2016	52 (41, 67)	51 (40, 66)	46 (36, 59)	49 (38, 63)	41 (32, 52)	63 (49, 81)	109 (85, 140)	144 (112, 184)	156 (122, 198)	146 (114, 187)	127 (99, 163)	90 (70, 116)
Tambaga	2017	100 (78, 128)	99 (77, 126)	86 (67, 110)	73 (57, 93)	66 (52, 85)	78 (60, 99)	127 (100, 163)	177 (138, 226)	181 (141, 230)	165 (129, 210)	138 (108, 177)	81 (63, 104)
Tangaye	2015	35 (27, 45)	39 (30, 50)	35 (27, 45)	36 (27, 46)	28 (21, 36)	25 (19, 32)	28 (22, 37)	69 (53, 89)	73 (56, 94)	70 (54, 90)	52 (40, 68)	32 (24, 41)
Tangaye	2016	42 (32, 54)	41 (32, 53)	37 (28, 47)	39 (30, 50)	31 (24, 40)	42 (33, 55)	67 (51, 86)	122 (94, 157)	132 (102, 170)	123 (95, 158)	86 (67, 111)	68 (53, 88)
Tangaye	2017	79 (61, 101)	78 (60, 100)	67 (52, 87)	57 (44, 73)	49 (38, 64)	51 (39, 65)	77 (59, 99)	145 (112, 186)	148 (114, 190)	135 (104, 173)	92 (71, 119)	60 (46, 78)
Tanghin-Dassouri	2015	76 (61, 96)	85 (68, 107)	76 (60, 95)	80 (63, 100)	64 (51, 81)	61 (49, 77)	75 (60, 94)	144 (114, 180)	152 (121, 191)	147 (117, 184)	124 (99, 156)	74 (59, 93)
Tanghin-Dassouri	2016	94 (75, 118)	93 (74, 117)	85 (67, 106)	90 (72, 113)	74 (59, 93)	112 (89, 140)	183 (146, 229)	264 (211, 330)	285 (228, 355)	262 (209, 328)	210 (168, 263)	166 (132, 208)
Tanghin-Dassouri	2017	189 (151, 236)	182 (145, 228)	158 (126, 198)	135 (107, 169)	123 (97, 154)	137 (109, 171)	220 (176, 276)	325 (260, 407)	331 (263, 413)	304 (243, 379)	237 (189, 296)	151 (120, 190)
Tankougounadie	2015	18 (13, 24)	20 (15, 27)	18 (13, 24)	19 (14, 25)	14 (11, 19)	13 (10, 17)	14 (11, 19)	36 (26, 48)	39 (29, 52)	37 (27, 49)	25 (19, 34)	15 (11, 20)
Tankougounadie	2016	22 (16, 29)	21 (16, 29)	19 (14, 26)	20 (15, 27)	16 (12, 22)	22 (16, 30)	34 (25, 45)	63 (47, 85)	71 (52, 94)	65 (48, 87)	42 (31, 56)	31 (23, 42)
Tankougounadie	2017	41 (31, 55)	41 (30, 54)	35 (26, 47)	30 (22, 40)	26 (19, 35)	27 (20, 36)	39 (29, 53)	77 (57, 103)	80 (60, 107)	72 (54, 96)	45 (34, 61)	28 (21, 38)
Tansarga	2015	67 (53, 86)	75 (59, 96)	67 (53, 86)	70 (55, 90)	56 (44, 71)	56 (44, 71)	69 (54, 88)	126 (99, 160)	133 (105, 169)	128 (101, 163)	118 (92, 149)	63 (49, 80)
Tansarga	2016	82 (64, 104)	80 (62, 101)	72 (56, 91)	76 (60, 97)	63 (49, 80)	97 (76, 124)	167 (131, 211)	225 (177, 285)	244 (191, 309)	229 (180, 289)	195 (153, 246)	139 (109, 176)
Tansarga	2017	155 (122, 197)	154 (121, 195)	134 (105, 171)	114 (89, 144)	103 (80, 130)	119 (94, 151)	195 (153, 248)	276 (217, 350)	282 (222, 356)	257 (202, 325)	213 (167, 270)	122 (96, 157)
Tansila	2015	24 (18, 32)	27 (20, 36)	24 (18, 31)	25 (19, 33)	20 (15, 26)	18 (14, 24)	23 (17, 31)	45 (34, 60)	45 (34, 60)	46 (35, 60)	40 (30, 53)	25 (19, 33)
Tansila	2016	29 (22, 38)	29 (22, 37)	25 (19, 33)	27 (20, 35)	22 (16, 29)	32 (24, 41)	55 (41, 72)	79 (60, 103)	82 (62, 108)	80 (61, 105)	65 (49, 85)	54 (41, 71)
Tansila	2017	54 (41, 71)	54 (41, 70)	46 (35, 61)	39 (30, 52)	35 (27, 46)	38 (29, 50)	63 (47, 82)	95 (72, 124)	93 (70, 121)	88 (67, 116)	71 (53, 92)	48 (36, 63)
Tchériba	2015	63 (50, 80)	70 (56, 89)	63 (50, 80)	66 (52, 83)	53 (42, 66)	51 (40, 64)	62 (49, 78)	119 (94, 149)	124 (98, 156)	120 (95, 151)	102 (81, 128)	63 (50, 80)
Tchériba	2016	76 (60, 96)	74 (59, 93)	66 (52, 83)	70 (56, 89)	59 (47, 75)	87 (69, 109)	146 (116, 183)	207 (165, 259)	222 (177, 279)	208 (165, 261)	166 (132, 209)	134 (106, 168)
Tchériba	2017	141 (112, 178)	139 (111, 175)	121 (96, 152)	103 (82, 129)	93 (74, 117)	104 (83, 131)	167 (133, 210)	250 (199, 314)	253 (201, 317)	231 (183, 289)	180 (144, 227)	118 (93, 149)
Tenado	2015	37 (29, 47)	41 (32, 53)	37 (29, 47)	38 (30, 49)	31 (24, 40)	29 (23, 38)	35 (27, 45)	70 (54, 89)	73 (57, 93)	71 (55, 91)	59 (46, 76)	36 (28, 47)
Tenado	2016	44 (34, 56)	43 (34, 55)	39 (30, 51)	41 (32, 53)	34 (26, 44)	51 (39, 65)	85 (66, 108)	123 (96, 157)	131 (103, 168)	123 (96, 157)	97 (76, 125)	79 (61, 101)
Tenado	2017	83 (65, 106)	82 (64, 104)	71 (55, 91)	61 (47, 78)	55 (43, 71)	62 (48, 79)	98 (76, 125)	149 (116, 189)	150 (117, 191)	137 (107, 174)	106 (82, 135)	70 (54, 89)
Tenkodogo	2015	307 (252, 373)	347 (286, 419)	309 (255, 374)	324 (267, 392)	274 (225, 331)	259 (213, 314)	326 (268, 395)	584 (483, 705)	624 (516, 752)	587 (485, 707)	525 (434, 631)	308 (252, 375)
Tenkodogo	2016	371 (305, 449)	372 (306, 449)	327 (270, 397)	362 (298, 439)	315 (260, 383)	458 (379, 554)	775 (640, 933)	1049 (870, 1261)	1125 (933, 1350)	1044 (867, 1253)	861 (712, 1034)	666 (551, 802)
Tenkodogo	2017	704 (582, 850)	698 (576, 841)	603 (497, 726)	522 (432, 630)	495 (408, 597)	543 (448, 656)	897 (741, 1080)	1264 (1047, 1518)	1270 (1053, 1521)	1139 (944, 1370)	927 (768, 1114)	582 (478, 707)
Tensobentenga	2015	15 (11, 20)	17 (12, 22)	15 (11, 20)	15 (11, 21)	13 (9, 17)	12 (9, 16)	15 (11, 20)	28 (21, 37)	29 (22, 39)	28 (21, 37)	25 (18, 33)	14 (10, 19)
Tensobentenga	2016	17 (13, 23)	17 (13, 23)	15 (11, 20)	17 (12, 22)	14 (10, 19)	21 (15, 28)	36 (26, 48)	49 (36, 65)	52 (39, 70)	48 (36, 65)	40 (30, 54)	30 (22, 40)
Tensobentenga	2017	33 (25, 44)	33 (25, 44)	29 (21, 38)	24 (18, 33)	23 (17, 30)	25 (19, 33)	41 (31, 55)	59 (44, 79)	60 (45, 80)	54 (40, 72)	44 (33, 58)	27 (20, 36)
Thion	2015	19 (14, 25)	21 (16, 28)	19 (14, 25)	19 (14, 26)	15 (11, 20)	14 (10, 19)	16 (12, 21)	37 (28, 50)	39 (29, 52)	37 (28, 50)	28 (21, 37)	16 (12, 22)
Thion	2016	23 (17, 31)	23 (17, 30)	20 (15, 27)	21 (16, 28)	17 (12, 22)	24 (18, 32)	38 (28, 50)	65 (49, 86)	72 (54, 95)	67 (50, 89)	47 (35, 63)	36 (27, 48)
Thion	2017	44 (33, 58)	43 (32, 57)	38 (28, 50)	32 (24, 42)	28 (21, 37)	30 (22, 40)	45 (33, 59)	80 (60, 107)	84 (63, 111)	76 (57, 101)	52 (38, 68)	32 (24, 42)
Thiou	2015	40 (31, 52)	45 (35, 58)	41 (32, 52)	42 (32, 54)	33 (26, 43)	28 (22, 37)	32 (25, 41)	82 (64, 106)	86 (67, 110)	82 (64, 106)	61 (47, 78)	37 (28, 47)
Thiou	2016	49 (38, 63)	48 (37, 62)	43 (33, 55)	45 (35, 58)	36 (28, 47)	49 (38, 63)	76 (59, 98)	143 (111, 182)	155 (120, 198)	145 (112, 185)	99 (77, 127)	79 (61, 101)
Thiou	2017	92 (71, 117)	90 (70, 116)	78 (61, 100)	66 (51, 84)	58 (45, 74)	58 (45, 75)	87 (68, 112)	170 (132, 217)	175 (136, 223)	158 (123, 201)	107 (83, 136)	69 (54, 89)
Thyou	2015	28 (21, 36)	31 (23, 40)	27 (21, 36)	29 (22, 37)	24 (18, 31)	24 (18, 31)	27 (21, 35)	52 (39, 67)	54 (41, 70)	52 (40, 68)	45 (35, 59)	27 (21, 36)
Thyou	2016	33 (25, 43)	32 (24, 42)	28 (21, 37)	31 (23, 40)	26 (20, 34)	41 (31, 54)	63 (48, 82)	90 (69, 118)	97 (74, 126)	92 (70, 119)	75 (57, 97)	59 (45, 77)
Thyou	2017	62 (48, 81)	61 (47, 80)	53 (40, 69)	45 (34, 58)	42 (32, 54)	50 (38, 64)	73 (56, 95)	108 (83, 140)	110 (84, 142)	100 (76, 130)	80 (62, 105)	52 (39, 68)
Tiankoura	2015	12 (9, 16)	13 (10, 18)	12 (9, 16)	12 (9, 17)	10 (8, 14)	11 (8, 15)	14 (11, 19)	22 (16, 29)	23 (17, 31)	22 (16, 29)	22 (16, 30)	14 (10, 19)
Tiankoura	2016	14 (11, 19)	14 (10, 19)	13 (9, 17)	13 (10, 18)	12 (9, 16)	20 (14, 26)	34 (25, 46)	39 (29, 52)	41 (30, 55)	38 (28, 51)	36 (26, 48)	31 (23, 41)
Tiankoura	2017	27 (20, 36)	26 (19, 35)	23 (17, 31)	20 (14, 26)	18 (14, 25)	23 (17, 31)	39 (29, 52)	46 (34, 61)	47 (35, 64)	42 (31, 56)	39 (29, 52)	27 (20, 37)
Tibga	2015	36 (28, 47)	40 (31, 52)	36 (27, 46)	37 (29, 48)	29 (22, 37)	28 (21, 36)	34 (26, 43)	69 (53, 88)	72 (55, 92)	69 (53, 89)	59 (45, 75)	33 (25, 42)
Tibga	2016	43 (34, 56)	44 (34, 56)	38 (29, 49)	40 (31, 52)	32 (25, 42)	48 (37, 62)	80 (62, 103)	123 (95, 158)	132 (102, 170)	122 (95, 157)	98 (76, 126)	71 (55, 92)
Tibga	2017	84 (65, 107)	83 (64, 106)	72 (55, 92)	60 (47, 78)	53 (41, 69)	58 (45, 75)	94 (73, 121)	151 (117, 195)	151 (117, 194)	137 (106, 176)	106 (82, 137)	64 (49, 82)
Tiébélé	2015	50 (39, 64)	56 (43, 71)	50 (39, 64)	53 (41, 67)	43 (34, 55)	45 (35, 58)	52 (40, 66)	93 (73, 119)	100 (78, 127)	93 (72, 118)	85 (66, 108)	51 (40, 66)
Tiébélé	2016	59 (46, 76)	59 (45, 75)	52 (41, 67)	57 (44, 73)	48 (37, 62)	77 (61, 99)	121 (94, 155)	164 (128, 208)	177 (138, 225)	163 (127, 207)	140 (109, 178)	112 (87, 142)
Tiébélé	2017	112 (88, 143)	111 (86, 141)	96 (75, 122)	83 (65, 106)	77 (60, 98)	94 (73, 120)	140 (110, 179)	198 (155, 252)	201 (157, 256)	179 (140, 227)	149 (116, 190)	97 (76, 125)
Tiéfora	2015	102 (82, 128)	109 (87, 137)	98 (78, 122)	104 (83, 130)	97 (78, 121)	106 (85, 133)	121 (97, 151)	178 (143, 221)	181 (146, 225)	175 (140, 218)	184 (148, 229)	125 (100, 156)
Tiéfora	2016	124 (100, 155)	121 (97, 151)	107 (85, 133)	116 (93, 145)	110 (89, 138)	187 (150, 232)	292 (235, 363)	320 (258, 398)	336 (271, 417)	319 (257, 396)	302 (243, 375)	276 (222, 343)
Tiéfora	2017	240 (193, 298)	227 (182, 282)	197 (158, 246)	172 (138, 215)	182 (146, 227)	231 (185, 287)	345 (278, 428)	394 (318, 488)	390 (315, 484)	357 (287, 443)	337 (272, 417)	250 (200, 312)
Tikare	2015	43 (34, 56)	48 (38, 62)	43 (33, 55)	44 (34, 57)	35 (28, 46)	32 (25, 41)	37 (29, 47)	83 (65, 106)	89 (69, 114)	85 (66, 109)	64 (50, 82)	37 (29, 48)
Tikare	2016	52 (40, 67)	52 (40, 67)	45 (35, 58)	48 (37, 61)	38 (30, 49)	55 (43, 70)	87 (67, 111)	145 (113, 186)	159 (124, 203)	149 (117, 190)	106 (82, 135)	81 (63, 103)
Tikare	2017	97 (76, 124)	96 (75, 123)	84 (65, 107)	69 (54, 89)	61 (47, 78)	66 (52, 85)	100 (78, 128)	175 (137, 223)	181 (141, 230)	164 (128, 209)	114 (89, 146)	71 (55, 91)
Tin-Akoff	2015	15 (11, 21)	17 (13, 23)	15 (11, 21)	16 (12, 21)	12 (9, 16)	10 (7, 14)	11 (8, 15)	31 (23, 42)	36 (26, 49)	32 (24, 44)	20 (15, 27)	12 (9, 16)
Tin-Akoff	2016	18 (13, 25)	18 (13, 25)	16 (12, 22)	17 (13, 23)	13 (10, 18)	18 (13, 24)	26 (19, 36)	55 (41, 74)	65 (48, 87)	57 (42, 77)	33 (24, 44)	26 (19, 35)
Tin-Akoff	2017	35 (26, 47)	34 (25, 46)	30 (22, 40)	25 (18, 34)	22 (16, 29)	21 (16, 29)	31 (23, 42)	67 (50, 91)	74 (55, 100)	64 (47, 87)	36 (26, 48)	23 (17, 31)
Titabe	2015	50 (39, 64)	56 (44, 72)	50 (39, 64)	52 (40, 66)	40 (31, 51)	35 (27, 45)	39 (31, 51)	99 (77, 126)	109 (85, 138)	102 (80, 131)	70 (54, 89)	41 (32, 52)
Titabe	2016	60 (47, 77)	59 (46, 76)	53 (41, 68)	56 (44, 72)	45 (35, 57)	61 (48, 78)	94 (73, 120)	175 (137, 223)	197 (154, 250)	179 (141, 229)	115 (90, 146)	87 (68, 112)
Titabe	2017	114 (89, 145)	113 (88, 144)	98 (77, 125)	82 (64, 105)	72 (56, 92)	74 (57, 94)	109 (85, 139)	211 (165, 269)	224 (176, 286)	200 (157, 255)	126 (98, 161)	78 (60, 100)
Titao	2015	88 (70, 110)	98 (78, 123)	88 (70, 110)	90 (72, 113)	70 (56, 87)	61 (48, 76)	69 (55, 86)	174 (139, 216)	189 (152, 235)	179 (143, 224)	126 (101, 157)	76 (61, 95)
Titao	2016	106 (84, 132)	103 (82, 129)	92 (74, 115)	97 (78, 121)	77 (61, 96)	105 (84, 131)	163 (130, 203)	306 (246, 381)	339 (273, 421)	312 (250, 388)	205 (164, 256)	164 (131, 204)
Titao	2017	197 (158, 246)	194 (155, 241)	168 (135, 210)	141 (113, 176)	123 (98, 153)	124 (99, 156)	186 (149, 232)	365 (294, 454)	384 (308, 476)	342 (275, 426)	221 (177, 275)	144 (115, 181)
Tô	2015	47 (37, 60)	52 (41, 66)	46 (36, 59)	48 (37, 61)	40 (32, 52)	41 (32, 53)	48 (37, 61)	86 (68, 110)	90 (71, 115)	86 (67, 109)	79 (62, 101)	47 (37, 60)
Tô	2016	56 (44, 71)	55 (43, 70)	49 (38, 62)	52 (41, 67)	45 (35, 57)	71 (56, 90)	114 (89, 145)	152 (120, 192)	164 (129, 207)	151 (119, 191)	131 (103, 166)	103 (81, 131)
Tô	2017	106 (83, 135)	104 (82, 132)	89 (70, 114)	76 (60, 97)	72 (56, 91)	86 (67, 109)	132 (103, 167)	183 (145, 233)	185 (146, 235)	167 (131, 211)	141 (111, 179)	90 (70, 115)
Toece	2015	27 (21, 36)	31 (24, 40)	28 (21, 36)	29 (22, 38)	24 (18, 31)	24 (18, 31)	29 (22, 37)	52 (40, 67)	56 (43, 72)	52 (40, 68)	45 (35, 59)	28 (21, 36)
Toece	2016	33 (26, 43)	33 (25, 43)	29 (22, 38)	31 (24, 40)	26 (20, 34)	41 (32, 54)	68 (52, 88)	93 (71, 119)	99 (77, 129)	91 (70, 118)	75 (58, 97)	60 (46, 78)
Toece	2017	62 (48, 81)	62 (48, 80)	53 (41, 69)	45 (35, 59)	42 (32, 55)	50 (38, 64)	78 (60, 101)	111 (85, 143)	112 (87, 145)	101 (78, 131)	79 (61, 103)	52 (40, 68)
Toéghin	2015	8 (5, 11)	8 (6, 12)	8 (5, 11)	8 (5, 11)	6 (4, 9)	6 (4, 8)	7 (5, 10)	14 (10, 20)	15 (11, 21)	15 (10, 21)	12 (8, 16)	7 (5, 10)
Toéghin	2016	9 (6, 13)	9 (6, 12)	8 (6, 11)	8 (6, 12)	7 (5, 10)	10 (7, 14)	16 (12, 23)	25 (18, 35)	28 (20, 39)	26 (18, 36)	20 (14, 27)	15 (10, 21)
Toéghin	2017	17 (12, 24)	17 (12, 23)	15 (10, 20)	12 (9, 17)	11 (8, 15)	12 (9, 17)	19 (13, 26)	30 (21, 42)	31 (22, 44)	29 (20, 40)	21 (15, 29)	13 (9, 18)
Toeni	2015	18 (13, 24)	20 (15, 27)	18 (13, 24)	19 (14, 25)	14 (11, 19)	13 (10, 17)	14 (11, 19)	36 (27, 47)	38 (28, 51)	36 (27, 48)	27 (20, 36)	16 (12, 22)
Toeni	2016	22 (16, 29)	21 (16, 28)	19 (14, 25)	20 (15, 27)	16 (12, 21)	22 (16, 29)	34 (25, 45)	62 (47, 83)	68 (51, 90)	64 (48, 85)	44 (33, 59)	35 (26, 47)
Toeni	2017	40 (30, 54)	40 (30, 54)	35 (26, 47)	29 (22, 39)	26 (19, 34)	27 (20, 35)	39 (29, 52)	75 (56, 99)	77 (58, 102)	70 (53, 93)	48 (36, 63)	31 (23, 41)
Toma	2015	27 (21, 36)	31 (23, 40)	27 (21, 35)	28 (21, 37)	23 (17, 30)	21 (16, 27)	25 (19, 33)	52 (40, 68)	54 (41, 70)	53 (40, 69)	43 (33, 56)	26 (20, 34)
Toma	2016	32 (24, 42)	33 (25, 43)	29 (22, 38)	30 (23, 39)	25 (19, 32)	36 (27, 47)	59 (45, 77)	93 (71, 121)	99 (76, 129)	93 (71, 121)	70 (54, 92)	56 (43, 73)
Toma	2017	61 (47, 79)	61 (46, 79)	52 (40, 68)	44 (34, 57)	40 (30, 52)	43 (32, 56)	68 (52, 88)	110 (84, 144)	110 (84, 143)	103 (79, 134)	76 (58, 99)	49 (38, 64)
Tongomayel	2015	64 (50, 81)	70 (55, 89)	63 (50, 80)	65 (51, 82)	50 (40, 64)	43 (34, 55)	49 (39, 63)	126 (100, 159)	139 (110, 175)	128 (101, 162)	88 (69, 111)	55 (43, 69)
Tongomayel	2016	76 (60, 96)	75 (59, 94)	67 (53, 85)	71 (56, 90)	56 (44, 71)	75 (59, 95)	118 (93, 148)	225 (179, 283)	253 (201, 317)	226 (179, 284)	146 (116, 184)	119 (94, 150)
Tongomayel	2017	145 (114, 183)	142 (113, 179)	124 (99, 157)	104 (82, 131)	91 (72, 115)	92 (72, 116)	137 (109, 173)	273 (218, 343)	289 (230, 363)	253 (201, 318)	159 (126, 201)	106 (84, 134)
Tougan	2015	58 (46, 74)	65 (52, 83)	58 (45, 74)	60 (47, 76)	47 (37, 60)	43 (33, 54)	50 (39, 64)	112 (88, 142)	119 (93, 150)	115 (90, 145)	90 (71, 114)	53 (42, 68)
Tougan	2016	69 (54, 87)	68 (54, 87)	61 (48, 77)	64 (50, 81)	52 (41, 66)	73 (58, 93)	119 (94, 150)	200 (158, 253)	214 (169, 269)	201 (159, 253)	145 (114, 183)	115 (91, 145)
Tougan	2017	130 (102, 163)	129 (102, 163)	112 (88, 141)	94 (74, 119)	84 (66, 106)	88 (69, 112)	136 (108, 172)	236 (187, 298)	242 (191, 304)	219 (173, 275)	156 (124, 197)	101 (79, 128)
Tougo	2015	23 (17, 30)	26 (19, 34)	23 (17, 30)	23 (18, 31)	18 (14, 24)	17 (13, 22)	20 (15, 26)	44 (33, 58)	46 (35, 61)	46 (35, 60)	34 (26, 45)	20 (15, 27)
Tougo	2016	27 (21, 36)	27 (21, 36)	24 (18, 32)	25 (19, 33)	20 (15, 27)	29 (22, 38)	47 (35, 61)	78 (59, 102)	85 (64, 112)	80 (60, 104)	56 (42, 73)	44 (33, 58)
Tougo	2017	52 (39, 68)	51 (39, 67)	44 (33, 58)	37 (28, 49)	33 (25, 43)	35 (27, 46)	54 (41, 71)	94 (71, 123)	95 (72, 124)	88 (66, 114)	61 (46, 80)	39 (29, 51)
Tougouri	2015	96 (76, 120)	106 (85, 133)	96 (77, 120)	98 (78, 122)	76 (61, 95)	70 (56, 87)	79 (63, 99)	185 (148, 229)	200 (160, 248)	189 (151, 234)	139 (112, 173)	83 (66, 104)
Tougouri	2016	114 (91, 142)	112 (89, 139)	100 (80, 124)	106 (85, 132)	84 (67, 105)	121 (96, 150)	189 (151, 235)	330 (265, 408)	361 (290, 448)	334 (268, 414)	230 (185, 285)	177 (142, 220)
Tougouri	2017	216 (174, 269)	212 (170, 263)	186 (149, 231)	156 (125, 194)	136 (109, 169)	145 (116, 180)	219 (175, 271)	393 (316, 486)	410 (330, 508)	366 (295, 455)	249 (200, 309)	157 (125, 196)
Toussiana	2015	12 (9, 17)	13 (10, 18)	12 (9, 16)	13 (9, 17)	12 (9, 16)	12 (9, 17)	14 (11, 19)	22 (16, 29)	22 (16, 30)	22 (16, 29)	22 (16, 29)	15 (11, 20)
Toussiana	2016	15 (11, 20)	14 (11, 19)	13 (9, 17)	14 (10, 19)	13 (10, 18)	21 (16, 29)	34 (25, 46)	39 (29, 52)	40 (30, 54)	38 (28, 51)	36 (27, 49)	33 (24, 44)
Toussiana	2017	29 (21, 38)	27 (20, 37)	24 (17, 32)	20 (15, 28)	21 (16, 29)	26 (19, 35)	40 (29, 54)	47 (35, 64)	46 (34, 62)	42 (31, 57)	40 (29, 54)	29 (22, 40)
Wolonkoto	2015	4 (3, 6)	4 (3, 6)	4 (3, 5)	4 (3, 6)	4 (3, 6)	4 (3, 6)	4 (3, 6)	7 (5, 10)	7 (5, 10)	7 (5, 10)	7 (5, 10)	5 (4, 7)
Wolonkoto	2016	5 (3, 7)	5 (3, 7)	4 (3, 6)	5 (3, 6)	4 (3, 6)	7 (5, 10)	11 (8, 16)	13 (9, 18)	13 (9, 18)	12 (8, 18)	12 (8, 17)	11 (8, 16)
Wolonkoto	2017	9 (6, 13)	9 (6, 13)	8 (5, 11)	7 (5, 10)	7 (5, 11)	9 (6, 13)	13 (9, 18)	15 (11, 22)	15 (10, 21)	14 (9, 20)	13 (9, 18)	10 (7, 15)
Yaba	2015	35 (27, 45)	39 (30, 51)	35 (27, 45)	36 (28, 46)	29 (22, 37)	27 (20, 34)	32 (24, 41)	67 (52, 87)	70 (54, 90)	68 (53, 87)	56 (43, 72)	33 (26, 43)
Yaba	2016	42 (32, 54)	41 (32, 53)	37 (28, 48)	39 (30, 51)	32 (25, 41)	45 (35, 58)	74 (58, 96)	118 (91, 152)	128 (99, 165)	120 (93, 154)	90 (70, 115)	71 (55, 91)
Yaba	2017	78 (60, 100)	78 (60, 100)	67 (52, 86)	56 (44, 73)	51 (39, 65)	55 (42, 70)	86 (66, 110)	140 (108, 180)	142 (111, 182)	131 (102, 168)	97 (75, 125)	62 (48, 80)
Yaho	2015	12 (9, 16)	13 (10, 18)	12 (9, 16)	12 (9, 17)	10 (8, 14)	10 (7, 14)	12 (9, 17)	22 (16, 30)	23 (17, 31)	22 (16, 30)	20 (15, 28)	12 (9, 17)
Yaho	2016	14 (10, 19)	14 (10, 19)	13 (9, 17)	13 (10, 18)	12 (8, 16)	17 (12, 23)	30 (22, 40)	39 (29, 53)	41 (30, 56)	39 (28, 52)	33 (24, 45)	26 (19, 35)
Yaho	2017	27 (20, 36)	26 (19, 36)	23 (17, 31)	20 (14, 26)	18 (13, 25)	20 (15, 28)	34 (25, 46)	46 (34, 63)	47 (35, 64)	43 (31, 58)	36 (26, 49)	23 (17, 31)
Yako	2015	87 (69, 109)	95 (76, 119)	85 (68, 107)	88 (70, 110)	70 (56, 88)	66 (52, 83)	78 (62, 98)	165 (132, 205)	170 (136, 212)	169 (135, 210)	132 (106, 165)	76 (60, 95)
Yako	2016	102 (82, 128)	101 (81, 126)	89 (71, 112)	95 (76, 119)	77 (62, 97)	113 (90, 141)	186 (149, 232)	292 (234, 363)	310 (249, 385)	297 (238, 369)	217 (174, 270)	165 (132, 205)
Yako	2017	192 (154, 239)	191 (153, 238)	165 (132, 206)	139 (111, 174)	125 (100, 156)	137 (109, 170)	216 (173, 269)	354 (284, 440)	352 (282, 436)	327 (263, 406)	235 (189, 292)	145 (116, 181)
Yalgo	2015	45 (35, 59)	49 (38, 63)	44 (34, 57)	45 (35, 58)	35 (27, 45)	31 (24, 40)	36 (28, 46)	86 (67, 111)	95 (74, 122)	89 (69, 114)	63 (49, 81)	37 (29, 48)
Yalgo	2016	53 (41, 68)	52 (40, 67)	46 (36, 60)	49 (38, 63)	39 (30, 51)	54 (42, 69)	85 (66, 109)	152 (119, 194)	172 (134, 221)	154 (120, 196)	102 (79, 131)	80 (62, 102)
Yalgo	2017	100 (77, 128)	98 (76, 125)	86 (67, 110)	72 (56, 93)	63 (49, 81)	65 (50, 83)	98 (76, 126)	183 (143, 235)	194 (151, 248)	170 (133, 218)	111 (87, 143)	71 (55, 91)
Yamba	2015	34 (26, 44)	38 (29, 49)	34 (26, 44)	35 (27, 45)	28 (22, 37)	26 (20, 34)	32 (25, 42)	64 (50, 83)	69 (53, 89)	65 (51, 84)	54 (42, 70)	31 (24, 41)
Yamba	2016	41 (31, 53)	40 (31, 52)	36 (27, 46)	38 (29, 49)	32 (24, 41)	46 (36, 60)	77 (60, 100)	115 (89, 148)	126 (97, 162)	117 (90, 150)	91 (70, 117)	69 (53, 89)
Yamba	2017	78 (60, 101)	77 (60, 100)	67 (52, 86)	56 (44, 73)	52 (40, 67)	55 (43, 71)	90 (70, 116)	140 (109, 180)	145 (112, 186)	130 (100, 167)	99 (76, 127)	61 (47, 79)
Yargatenga	2015	89 (70, 114)	97 (76, 123)	86 (67, 109)	90 (71, 114)	77 (60, 98)	79 (62, 100)	96 (75, 121)	161 (127, 203)	168 (133, 212)	161 (127, 203)	151 (119, 190)	94 (74, 120)
Yargatenga	2016	106 (83, 134)	104 (81, 131)	91 (72, 116)	98 (77, 125)	87 (68, 111)	138 (108, 174)	231 (182, 291)	291 (229, 365)	311 (246, 392)	289 (228, 364)	252 (199, 319)	206 (162, 261)
Yargatenga	2017	199 (157, 252)	195 (154, 248)	169 (133, 213)	144 (113, 182)	138 (109, 175)	166 (131, 210)	265 (210, 336)	347 (275, 438)	352 (279, 444)	317 (250, 400)	273 (215, 344)	182 (143, 232)
Yargo	2015	9 (7, 13)	10 (7, 14)	9 (7, 13)	9 (7, 13)	8 (5, 11)	7 (5, 10)	9 (7, 13)	17 (12, 24)	18 (13, 25)	17 (12, 24)	15 (11, 21)	9 (6, 12)
Yargo	2016	11 (8, 15)	11 (8, 15)	10 (7, 13)	10 (7, 14)	8 (6, 12)	13 (9, 18)	22 (16, 30)	30 (22, 42)	33 (24, 45)	30 (22, 42)	25 (18, 35)	19 (13, 26)
Yargo	2017	21 (15, 29)	21 (15, 28)	18 (13, 24)	15 (11, 21)	14 (10, 19)	16 (11, 21)	25 (18, 35)	37 (26, 50)	38 (27, 52)	34 (25, 47)	28 (20, 38)	17 (12, 23)
Ye	2015	54 (42, 69)	60 (47, 77)	54 (42, 68)	56 (44, 71)	45 (35, 57)	42 (33, 54)	51 (40, 65)	102 (80, 129)	108 (85, 136)	104 (82, 132)	86 (67, 109)	52 (41, 66)
Ye	2016	66 (52, 84)	64 (50, 81)	57 (45, 73)	60 (47, 77)	49 (39, 63)	72 (57, 91)	121 (95, 153)	179 (141, 226)	191 (150, 242)	181 (143, 229)	139 (109, 176)	112 (88, 142)
Ye	2017	121 (95, 152)	119 (94, 151)	103 (81, 131)	88 (69, 111)	80 (63, 101)	87 (68, 110)	139 (109, 176)	217 (171, 273)	217 (171, 273)	201 (158, 254)	151 (119, 190)	98 (76, 125)
Yondé	2015	43 (34, 56)	48 (37, 62)	43 (33, 55)	45 (35, 57)	38 (29, 49)	38 (30, 49)	46 (36, 59)	81 (63, 104)	86 (67, 109)	82 (64, 105)	76 (59, 96)	44 (34, 57)
Yondé	2016	52 (41, 67)	51 (39, 65)	45 (35, 58)	49 (38, 62)	42 (33, 54)	66 (52, 85)	110 (86, 141)	144 (112, 183)	154 (120, 196)	144 (112, 183)	124 (97, 158)	96 (75, 122)
Yondé	2017	99 (77, 126)	96 (75, 123)	84 (65, 107)	71 (56, 91)	68 (53, 87)	80 (63, 103)	128 (100, 163)	174 (136, 222)	177 (139, 226)	161 (126, 205)	136 (106, 174)	86 (66, 110)
Zabré	2015	167 (132, 211)	187 (148, 234)	166 (131, 207)	173 (137, 217)	147 (116, 184)	158 (124, 197)	185 (146, 231)	312 (248, 390)	331 (263, 412)	315 (251, 393)	282 (224, 351)	180 (142, 226)
Zabré	2016	201 (159, 252)	198 (157, 248)	174 (137, 218)	189 (150, 236)	163 (129, 204)	272 (216, 339)	436 (348, 542)	547 (436, 681)	598 (478, 746)	550 (438, 685)	462 (368, 576)	390 (310, 486)
Zabré	2017	379 (301, 473)	376 (298, 468)	321 (255, 401)	279 (222, 348)	264 (209, 330)	329 (261, 411)	512 (408, 638)	672 (534, 836)	685 (547, 853)	608 (485, 755)	501 (398, 624)	346 (273, 435)
Zam	2015	60 (47, 76)	67 (53, 85)	60 (47, 76)	62 (49, 79)	50 (39, 63)	49 (38, 62)	58 (45, 73)	116 (92, 147)	123 (98, 156)	117 (92, 147)	95 (75, 120)	57 (45, 72)
Zam	2016	72 (56, 91)	70 (55, 89)	64 (50, 81)	67 (53, 85)	55 (43, 69)	83 (66, 105)	137 (108, 173)	204 (161, 256)	218 (172, 275)	204 (161, 257)	156 (124, 197)	122 (97, 155)
Zam	2017	135 (106, 170)	133 (105, 167)	115 (91, 145)	98 (77, 124)	87 (68, 110)	100 (79, 126)	156 (123, 197)	242 (192, 305)	245 (194, 308)	223 (177, 280)	168 (133, 212)	107 (84, 136)
Zambo	2015	24 (18, 31)	26 (20, 34)	23 (17, 30)	24 (18, 32)	21 (16, 28)	22 (17, 29)	28 (21, 37)	43 (33, 56)	45 (34, 59)	43 (32, 56)	43 (32, 56)	27 (21, 36)
Zambo	2016	28 (21, 37)	28 (21, 36)	25 (19, 32)	26 (20, 34)	23 (17, 30)	38 (29, 50)	67 (50, 87)	76 (57, 99)	82 (62, 107)	75 (57, 98)	70 (53, 92)	59 (45, 77)
Zambo	2017	53 (40, 69)	52 (39, 68)	45 (34, 59)	38 (29, 50)	37 (28, 49)	46 (35, 60)	76 (57, 99)	90 (69, 118)	92 (70, 120)	82 (63, 108)	76 (58, 99)	52 (39, 68)
Zamo	2015	15 (11, 20)	17 (12, 22)	15 (11, 20)	15 (12, 21)	13 (9, 17)	12 (9, 17)	15 (11, 20)	28 (21, 38)	29 (22, 39)	28 (21, 38)	25 (18, 33)	15 (11, 20)
Zamo	2016	18 (13, 24)	18 (13, 24)	16 (12, 21)	17 (12, 22)	14 (10, 19)	21 (16, 28)	35 (26, 47)	50 (37, 66)	54 (40, 72)	50 (37, 67)	41 (30, 54)	32 (24, 43)
Zamo	2017	34 (25, 45)	33 (25, 44)	29 (22, 39)	25 (18, 33)	23 (17, 30)	26 (19, 35)	41 (31, 55)	61 (45, 81)	61 (46, 81)	55 (41, 74)	44 (33, 59)	28 (21, 38)
Zawara	2015	24 (19, 32)	27 (20, 35)	24 (18, 31)	25 (19, 32)	20 (15, 26)	21 (16, 27)	24 (18, 32)	45 (34, 58)	47 (36, 61)	45 (34, 59)	40 (30, 52)	24 (18, 31)
Zawara	2016	29 (22, 38)	28 (21, 37)	25 (19, 33)	27 (20, 35)	22 (17, 29)	35 (27, 46)	58 (44, 75)	78 (60, 102)	84 (65, 110)	79 (60, 102)	66 (50, 86)	51 (39, 67)
Zawara	2017	54 (41, 71)	54 (41, 70)	46 (35, 61)	39 (30, 52)	36 (28, 47)	43 (33, 56)	67 (51, 87)	96 (73, 125)	96 (73, 125)	87 (67, 113)	71 (54, 93)	46 (35, 60)
Zecco	2015	8 (5, 11)	9 (6, 12)	8 (5, 11)	8 (6, 11)	7 (5, 9)	7 (5, 9)	8 (6, 11)	14 (10, 20)	15 (11, 21)	14 (10, 20)	13 (9, 18)	8 (6, 11)
Zecco	2016	9 (6, 13)	9 (6, 12)	8 (6, 11)	9 (6, 12)	7 (5, 10)	12 (8, 16)	19 (13, 26)	25 (18, 35)	27 (19, 38)	25 (18, 35)	22 (15, 30)	17 (12, 24)
Zecco	2017	17 (12, 24)	17 (12, 24)	15 (10, 20)	13 (9, 18)	12 (8, 16)	14 (10, 19)	22 (15, 30)	30 (21, 42)	31 (22, 43)	28 (19, 39)	23 (16, 32)	15 (11, 21)
Zeguedeguin	2015	32 (25, 42)	36 (27, 46)	32 (25, 42)	33 (25, 43)	26 (20, 33)	24 (18, 31)	27 (21, 36)	62 (48, 80)	67 (52, 86)	63 (49, 81)	49 (37, 63)	28 (21, 36)
Zeguedeguin	2016	38 (30, 50)	38 (29, 49)	34 (26, 44)	36 (27, 46)	28 (22, 37)	42 (32, 54)	65 (50, 84)	111 (85, 143)	120 (93, 155)	110 (85, 142)	80 (62, 104)	60 (46, 78)
Zeguedeguin	2017	72 (56, 93)	71 (55, 92)	62 (48, 81)	52 (40, 67)	45 (35, 59)	50 (39, 65)	75 (58, 97)	133 (103, 171)	137 (106, 177)	124 (96, 159)	87 (67, 113)	54 (42, 70)
Ziga	2015	29 (22, 38)	32 (25, 42)	29 (22, 38)	30 (23, 39)	24 (18, 31)	22 (17, 29)	26 (20, 34)	55 (42, 72)	59 (45, 77)	57 (43, 74)	45 (35, 59)	26 (20, 34)
Ziga	2016	35 (26, 45)	34 (26, 44)	31 (24, 41)	33 (25, 42)	26 (20, 34)	39 (29, 50)	63 (48, 81)	98 (75, 127)	109 (83, 141)	99 (76, 128)	75 (57, 97)	57 (44, 74)
Ziga	2017	66 (50, 85)	65 (50, 84)	56 (43, 73)	48 (36, 62)	42 (32, 55)	46 (35, 60)	72 (56, 94)	118 (91, 152)	121 (93, 157)	110 (84, 142)	81 (62, 105)	50 (38, 65)
Zimtenga	2015	26 (20, 34)	29 (22, 38)	26 (20, 34)	27 (20, 35)	21 (16, 28)	19 (14, 25)	22 (16, 29)	51 (38, 66)	55 (42, 72)	52 (39, 68)	38 (29, 50)	23 (17, 30)
Zimtenga	2016	31 (24, 41)	31 (23, 40)	28 (21, 36)	29 (22, 38)	23 (18, 31)	33 (25, 43)	51 (39, 67)	89 (68, 117)	99 (75, 130)	90 (69, 118)	62 (47, 82)	48 (37, 63)
Zimtenga	2017	59 (45, 77)	58 (44, 76)	51 (38, 66)	43 (32, 56)	37 (28, 49)	39 (30, 52)	59 (45, 77)	108 (82, 141)	112 (86, 147)	101 (77, 132)	68 (51, 89)	43 (32, 56)
Ziniare	2015	53 (41, 67)	59 (46, 75)	53 (42, 68)	55 (43, 71)	43 (34, 55)	43 (34, 55)	49 (39, 63)	101 (79, 127)	106 (83, 134)	102 (81, 130)	83 (65, 105)	48 (38, 62)
Ziniare	2016	63 (49, 80)	62 (49, 78)	56 (44, 71)	59 (46, 75)	48 (38, 61)	74 (58, 93)	117 (92, 148)	177 (140, 224)	190 (150, 240)	181 (143, 228)	137 (108, 173)	105 (83, 133)
Ziniare	2017	118 (93, 150)	116 (92, 147)	102 (80, 129)	86 (67, 108)	76 (60, 97)	89 (70, 113)	134 (106, 170)	212 (167, 268)	216 (171, 272)	197 (156, 249)	147 (116, 185)	92 (72, 117)
Ziou	2015	18 (14, 25)	21 (15, 27)	18 (14, 24)	20 (15, 26)	16 (12, 21)	17 (13, 23)	20 (15, 26)	34 (26, 46)	37 (28, 49)	35 (26, 46)	32 (24, 42)	20 (15, 26)
Ziou	2016	22 (16, 29)	22 (16, 29)	19 (14, 25)	21 (16, 28)	18 (13, 24)	29 (22, 39)	47 (35, 62)	60 (45, 79)	66 (50, 87)	60 (45, 80)	52 (39, 68)	43 (32, 57)
Ziou	2017	41 (31, 55)	41 (31, 54)	35 (27, 47)	30 (23, 40)	28 (21, 38)	35 (26, 47)	54 (40, 71)	73 (54, 95)	75 (56, 98)	66 (50, 88)	56 (42, 73)	38 (28, 50)
Zitenga	2015	34 (26, 44)	38 (29, 49)	34 (26, 44)	36 (27, 46)	28 (21, 36)	27 (21, 35)	31 (24, 40)	65 (50, 84)	69 (53, 90)	66 (51, 85)	53 (41, 69)	31 (24, 40)
Zitenga	2016	41 (31, 52)	40 (31, 52)	35 (27, 46)	38 (29, 49)	31 (23, 40)	46 (36, 60)	73 (56, 95)	114 (88, 148)	123 (95, 159)	115 (89, 149)	87 (67, 112)	66 (51, 86)
Zitenga	2017	76 (59, 99)	75 (58, 97)	65 (50, 84)	55 (43, 72)	49 (38, 63)	56 (43, 72)	84 (65, 109)	137 (105, 176)	139 (108, 179)	128 (98, 165)	94 (72, 121)	58 (45, 76)
Zoaga	2015	13 (9, 17)	14 (10, 19)	12 (9, 17)	13 (9, 18)	11 (8, 15)	12 (9, 16)	14 (10, 19)	23 (17, 31)	24 (18, 33)	23 (17, 32)	22 (16, 29)	14 (10, 19)
Zoaga	2016	15 (11, 20)	15 (11, 20)	13 (9, 18)	14 (10, 19)	12 (9, 17)	20 (15, 28)	34 (24, 45)	40 (29, 55)	44 (32, 60)	41 (30, 55)	36 (26, 49)	30 (22, 41)
Zoaga	2017	28 (21, 39)	28 (20, 38)	24 (18, 33)	21 (15, 28)	20 (14, 27)	25 (18, 34)	39 (28, 53)	49 (36, 67)	51 (37, 69)	46 (33, 62)	39 (28, 53)	27 (19, 37)
Zogore	2015	13 (9, 18)	15 (11, 20)	13 (9, 18)	13 (10, 18)	10 (8, 14)	9 (7, 13)	11 (8, 15)	25 (19, 34)	27 (20, 36)	26 (19, 35)	20 (14, 27)	12 (9, 16)
Zogore	2016	15 (11, 21)	15 (11, 21)	14 (10, 19)	14 (11, 20)	12 (8, 16)	16 (12, 22)	25 (19, 35)	45 (33, 60)	49 (36, 66)	45 (33, 61)	32 (23, 43)	25 (19, 34)
Zogore	2017	29 (21, 39)	29 (21, 39)	25 (18, 34)	21 (15, 29)	18 (13, 25)	19 (14, 26)	29 (21, 39)	53 (39, 72)	55 (40, 74)	50 (37, 68)	35 (26, 47)	22 (16, 30)
Zonsé	2015	40 (31, 52)	45 (35, 58)	40 (30, 51)	42 (32, 54)	35 (27, 45)	36 (28, 46)	43 (33, 56)	75 (58, 97)	80 (62, 103)	76 (58, 97)	66 (51, 85)	42 (32, 54)
Zonsé	2016	48 (37, 62)	48 (37, 62)	42 (32, 54)	46 (35, 59)	39 (30, 51)	62 (48, 80)	103 (79, 132)	132 (102, 169)	146 (113, 188)	132 (102, 169)	109 (85, 140)	91 (70, 117)
Zonsé	2017	91 (70, 117)	91 (70, 117)	78 (60, 100)	67 (52, 86)	63 (49, 82)	75 (58, 96)	119 (92, 153)	162 (125, 207)	165 (128, 212)	146 (114, 187)	119 (92, 152)	80 (62, 104)
Zorgho	2015	60 (47, 76)	67 (53, 85)	60 (47, 75)	62 (49, 78)	49 (39, 62)	48 (38, 61)	59 (46, 74)	114 (90, 143)	121 (96, 153)	115 (91, 145)	97 (77, 123)	57 (45, 72)
Zorgho	2016	71 (56, 90)	70 (56, 89)	62 (49, 79)	67 (53, 84)	54 (43, 68)	82 (65, 103)	138 (110, 173)	200 (159, 252)	221 (175, 278)	200 (159, 252)	160 (127, 201)	124 (98, 156)
Zorgho	2017	135 (107, 169)	133 (105, 167)	115 (91, 145)	97 (76, 121)	87 (68, 109)	98 (77, 124)	158 (125, 199)	242 (192, 304)	247 (197, 309)	220 (175, 276)	172 (136, 216)	107 (85, 136)
Zoungou	2015	27 (20, 35)	30 (23, 39)	26 (20, 35)	28 (21, 36)	22 (17, 29)	21 (16, 28)	27 (20, 35)	51 (39, 66)	54 (42, 71)	51 (39, 66)	44 (34, 58)	25 (19, 33)
Zoungou	2016	32 (24, 41)	32 (24, 41)	28 (21, 36)	30 (23, 39)	24 (19, 32)	36 (28, 48)	63 (48, 82)	90 (68, 117)	97 (74, 126)	88 (68, 115)	72 (55, 94)	55 (42, 72)
Zoungou	2017	60 (46, 78)	60 (46, 78)	51 (39, 67)	43 (33, 56)	39 (30, 51)	44 (34, 58)	72 (55, 94)	107 (82, 139)	109 (84, 142)	96 (74, 125)	78 (60, 101)	49 (37, 64)
